# Supplementary material for: 8,8-Dimethyl-8,9-dihydro-7H-chromeno[2,3-b]quinoline-10,12-dione
Source: Acta Crystallogr Sect E Struct Rep Online. 2013 Jan 19;69(Pt 2):o254. doi: 10.1107/S1600536813001050 (PMC3569786; doi:10.1107/S1600536813001050)
Supplement: Supplementary file 1 [file e-69-0o254-sup1.cif]

##############################################################################
#                                                                            #
# This CIF contains the data in a paper accepted for publication in          #
# Acta Crystallographica Section E. It conforms to the requirements of       #
# Notes for Authors for Acta Crystallographica Section E, and has been       #
# peer reviewed under the auspices of the IUCr Commission on Journals.       #
#                                                                            #
# Full details of the Crystallographic Information File format               #
# are given in the paper "The Crystallographic Information File (CIF):       #
# a New Standard Archive File for Crystallography" by S. R. Hall, F. H.      #
# Allen and I. D. Brown [Acta Cryst. (1991), A47, 655-685].                  #
#                                                                            #
# The current version of the core CIF dictionary is obtainable from          #
# ftp://ftp.iucr.org/pub/cif_core.dic.                                       #
#                                                                            #
# Software is freely available for graphical display of the structure(s)     #
# in this CIF. For information consult the CIF software page                 #
# http://www.iucr.org/resources/cif/software.                                #
#                                                                            #
# This file may be used for bona fide research purposes within the           #
# scientific community so long as proper attribution is given to the journal # 
# article from which it was obtained.                                        #
#                                                                            #
##############################################################################
data_global
_audit_creation_method     SHELXL-97
_journal_date_recd_electronic     2013-01-04
_journal_date_accepted     2013-01-11
_journal_name_full     'Acta Crystallographica, Section E'
_journal_year     2013
_journal_volume     69
_journal_issue      2
_journal_page_first     o254
_journal_page_last     o254
_journal_paper_category     QO
_journal_paper_doi     10.1107/S1600536813001050
_journal_coeditor_code     PV2617
_publ_contact_author_name     'Devadasan Velmurugan'
_publ_contact_author_address
;
CAS in Crystallography and Biophysics
University of Madras
Maraimalai Campus (Guindy Campus)
Chennai 600 025
India
;
_publ_contact_author_email     shirai2011@gmail.com
_publ_contact_author_fax     '044 091 2499 3057'
_publ_contact_author_phone     '044 091 24484170'
_publ_section_title
;
8,8-Dimethyl-8,9-dihydro-7<i>H</i>-chromeno[2,3-<i>b</i>]quinoline-10,12-dione
;
loop_
    _publ_author_name
    _publ_author_address
    'Thothadri Srinivasan'
;
    Centre of Advanced Study in Crystallography and Biophysics
    University of Madras
    Guindy Campus
    Chennai 600 025
    India
;
    'Panneerselvam Yuvaraj'
;
    Industrial Chemistry Laboratory
    Central Leather Research Institute
    Adyar
    Chennai 600 020
    India
;
    'Boreddy S. R. Reddy'
;
    Industrial Chemistry Laboratory
    Central Leather Research Institute
    Adyar
    Chennai 600 020
    India
;
    'Devadasan Velmurugan'
;
    Centre of Advanced Study in Crystallography and Biophysics
    University of Madras
    Guindy Campus
    Chennai 600 025
    India
;
data_I
_audit_creation_method     SHELXL-97
_chemical_name_systematic
;
8,8-Dimethyl-8,9-dihydro-7<i>H</i>-chromeno[2,3-<i>b</i>]quinoline-10,12-dione
;
_chemical_name_common     ?
_chemical_formula_moiety     'C18 H15 N O3'
_chemical_formula_sum     'C18 H15 N O3'
_chemical_formula_iupac     'C18 H15 N O3'
_chemical_formula_weight     293.31
_chemical_melting_point     ?
_symmetry_cell_setting     triclinic
_symmetry_space_group_name_H-M     'P -1'
_symmetry_space_group_name_Hall     '-P 1'
loop_
    _symmetry_equiv_pos_as_xyz
    'x, y, z'
    '-x, -y, -z'
_cell_length_a     7.4426(6)
_cell_length_b     10.5117(9)
_cell_length_c     10.6887(9)
_cell_angle_alpha     60.939(4)
_cell_angle_beta     88.107(5)
_cell_angle_gamma     77.546(5)
_cell_volume     711.22(10)
_cell_formula_units_Z     2
_cell_measurement_reflns_used     2949
_cell_measurement_theta_min     2.19
_cell_measurement_theta_max     26.51
_cell_measurement_temperature     293(2)
_exptl_crystal_description     Block
_exptl_crystal_colour     Colourless
_exptl_crystal_size_max     0.30
_exptl_crystal_size_mid     0.25
_exptl_crystal_size_min     0.20
_exptl_crystal_density_diffrn     1.370
_exptl_crystal_density_meas     ?
_exptl_crystal_density_method     'not measured'
_exptl_crystal_F_000     308
_exptl_absorpt_coefficient_mu     0.094
_exptl_absorpt_correction_type     multi-scan
_exptl_absorpt_process_details     '(<i>SADABS</i>; Bruker, 2008)'
_exptl_absorpt_correction_T_min     0.9724
_exptl_absorpt_correction_T_max     0.9815
_exptl_special_details     ?
_diffrn_ambient_temperature     293(2)
_diffrn_radiation_type     MoK\a
_diffrn_radiation_wavelength     0.71073
_diffrn_radiation_source     'fine-focus sealed tube'
_diffrn_radiation_monochromator     graphite
_diffrn_measurement_device_type     'Bruker SMART APEXII area-detector'
_diffrn_measurement_method     '\w and \f scans'
_diffrn_detector_area_resol_mean     ?
_diffrn_reflns_number     10655
_diffrn_reflns_av_R_equivalents     0.0305
_diffrn_reflns_av_sigmaI/netI     0.0228
_diffrn_reflns_theta_min     2.19
_diffrn_reflns_theta_max     26.51
_diffrn_reflns_theta_full     26.51
_diffrn_measured_fraction_theta_max     0.997
_diffrn_measured_fraction_theta_full     0.997
_diffrn_reflns_limit_h_min     -9
_diffrn_reflns_limit_h_max     9
_diffrn_reflns_limit_k_min     -13
_diffrn_reflns_limit_k_max     13
_diffrn_reflns_limit_l_min     -13
_diffrn_reflns_limit_l_max     13
_diffrn_standards_number     0
_diffrn_standards_interval_count     ?
_diffrn_standards_interval_time     ?
_diffrn_standards_decay_%     ?
_refine_special_details
;
 Refinement of F^2^ against ALL reflections.  The weighted R-factor wR and
 goodness of fit S are based on F^2^, conventional R-factors R are based
 on F, with F set to zero for negative F^2^. The threshold expression of
 F^2^ > 2sigma(F^2^) is used only for calculating R-factors(gt) etc. and is
 not relevant to the choice of reflections for refinement.  R-factors based
 on F^2^ are statistically about twice as large as those based on F, and R-
 factors based on ALL data will be even larger.
;
_reflns_number_total     2949
_reflns_number_gt     2427
_reflns_threshold_expression     I>2sigma(I)
_refine_ls_structure_factor_coef     Fsqd
_refine_ls_matrix_type     full
_refine_ls_R_factor_all     0.0487
_refine_ls_R_factor_gt     0.0401
_refine_ls_wR_factor_gt     0.1106
_refine_ls_wR_factor_ref     0.1183
_refine_ls_goodness_of_fit_ref     1.054
_refine_ls_restrained_S_all     1.054
_refine_ls_number_reflns     2949
_refine_ls_number_parameters     201
_refine_ls_number_restraints     0
_refine_ls_hydrogen_treatment     constr
_refine_ls_weighting_scheme     calc
_refine_ls_weighting_details
         'calc w=1/[\s^2^(Fo^2^)+(0.0598P)^2^+0.1006P] where P=(Fo^2^+2Fc^2^)/3'
_atom_sites_solution_hydrogens     geom
_atom_sites_solution_primary     direct
_atom_sites_solution_secondary     difmap
_refine_ls_shift/su_max     0.000
_refine_ls_shift/su_mean     0.000
_refine_diff_density_max     0.168
_refine_diff_density_min     -0.218
_refine_ls_extinction_method     none
_refine_ls_extinction_coef     ?
loop_
    _atom_type_symbol
    _atom_type_description
    _atom_type_scat_dispersion_real
    _atom_type_scat_dispersion_imag
    _atom_type_scat_source
    'C' 'C' 0.0033 0.0016
                         'International Tables Vol C Tables 4.2.6.8 and 6.1.1.4'
    'H' 'H' 0.0000 0.0000
                         'International Tables Vol C Tables 4.2.6.8 and 6.1.1.4'
    'N' 'N' 0.0061 0.0033
                         'International Tables Vol C Tables 4.2.6.8 and 6.1.1.4'
    'O' 'O' 0.0106 0.0060
                         'International Tables Vol C Tables 4.2.6.8 and 6.1.1.4'
_computing_data_collection     'APEX2 (Bruker, 2008)'
_computing_cell_refinement     'SAINT (Bruker, 2008)'
_computing_data_reduction     'SAINT (Bruker, 2008)'
_computing_structure_solution     'SHELXS97 (Sheldrick, 2008)'
_computing_structure_refinement     'SHELXL97 (Sheldrick, 2008)'
_computing_molecular_graphics     'ORTEP-3 (Farrugia, 2012)'
_computing_publication_material
                            'SHELXL97 (Sheldrick, 2008) and PLATON (Spek, 2009)'
loop_
    _atom_site_type_symbol
    _atom_site_label
    _atom_site_fract_x
    _atom_site_fract_y
    _atom_site_fract_z
    _atom_site_U_iso_or_equiv
    _atom_site_adp_type
    _atom_site_calc_flag
    _atom_site_refinement_flags
    _atom_site_occupancy
    _atom_site_symmetry_multiplicity
    _atom_site_disorder_assembly
    _atom_site_disorder_group
    C C1 0.01482(17) 0.15363(14) 0.17863(13) 0.0415(3) Uani d . 1 1 . .
    C C2 0.05259(16) 0.17700(13) 0.29891(12) 0.0375(3) Uani d . 1 1 . .
    C C3 0.17358(16) 0.07117(13) 0.41692(12) 0.0388(3) Uani d . 1 1 . .
    H H3 0.2332 -0.0190 0.4224 0.047 Uiso calc R 1 1 . .
    C C4 0.20560(16) 0.09954(13) 0.52620(12) 0.0382(3) Uani d . 1 1 . .
    C C5 0.33905(17) -0.01133(14) 0.65130(13) 0.0431(3) Uani d . 1 1 . .
    C C6 0.37866(19) 0.03085(15) 0.76134(13) 0.0485(3) Uani d . 1 1 . .
    H H6A 0.5082 -0.0106 0.7958 0.058 Uiso calc R 1 1 . .
    H H6B 0.3072 -0.0154 0.8423 0.058 Uiso calc R 1 1 . .
    C C7 0.33647(18) 0.19874(14) 0.70916(13) 0.0469(3) Uani d . 1 1 . .
    C C8 0.13932(19) 0.26760(16) 0.63542(14) 0.0518(3) Uani d . 1 1 . .
    H H8A 0.0525 0.2290 0.7066 0.062 Uiso calc R 1 1 . .
    H H8B 0.1136 0.3750 0.5966 0.062 Uiso calc R 1 1 . .
    C C9 0.10985(16) 0.23518(13) 0.51692(12) 0.0406(3) Uani d . 1 1 . .
    C C10 -0.03248(16) 0.30872(13) 0.29978(13) 0.0387(3) Uani d . 1 1 . .
    C C11 -0.18038(16) 0.41066(14) 0.06841(12) 0.0405(3) Uani d . 1 1 . .
    C C12 -0.10695(16) 0.28199(14) 0.05958(13) 0.0410(3) Uani d . 1 1 . .
    C C13 -0.15013(18) 0.28050(16) -0.06622(13) 0.0488(3) Uani d . 1 1 . .
    H H13 -0.1045 0.1951 -0.0738 0.059 Uiso calc R 1 1 . .
    C C14 -0.2593(2) 0.40430(17) -0.17835(14) 0.0542(4) Uani d . 1 1 . .
    H H14 -0.2865 0.4028 -0.2618 0.065 Uiso calc R 1 1 . .
    C C15 -0.32914(18) 0.53168(16) -0.16751(14) 0.0523(3) Uani d . 1 1 . .
    H H15 -0.4027 0.6152 -0.2441 0.063 Uiso calc R 1 1 . .
    C C16 -0.29078(18) 0.53585(15) -0.04437(14) 0.0481(3) Uani d . 1 1 . .
    H H16 -0.3382 0.6213 -0.0372 0.058 Uiso calc R 1 1 . .
    C C17 0.3488(2) 0.22292(19) 0.83847(16) 0.0643(4) Uani d . 1 1 . .
    H H17A 0.4726 0.1818 0.8832 0.096 Uiso calc R 1 1 . .
    H H17B 0.2653 0.1741 0.9063 0.096 Uiso calc R 1 1 . .
    H H17C 0.3161 0.3280 0.8070 0.096 Uiso calc R 1 1 . .
    C C18 0.4756(2) 0.27038(17) 0.60480(16) 0.0608(4) Uani d . 1 1 . .
    H H18A 0.5975 0.2276 0.6532 0.091 Uiso calc R 1 1 . .
    H H18B 0.4458 0.3761 0.5704 0.091 Uiso calc R 1 1 . .
    H H18C 0.4711 0.2525 0.5251 0.091 Uiso calc R 1 1 . .
    N N1 -0.00885(14) 0.33841(12) 0.40449(11) 0.0440(3) Uani d . 1 1 . .
    O O1 0.08122(15) 0.03625(11) 0.17871(10) 0.0603(3) Uani d . 1 1 . .
    O O2 0.40972(15) -0.13281(11) 0.66438(11) 0.0630(3) Uani d . 1 1 . .
    O O3 -0.14882(12) 0.42254(9) 0.18821(9) 0.0467(2) Uani d . 1 1 . .
loop_
    _atom_site_aniso_label
    _atom_site_aniso_U_11
    _atom_site_aniso_U_22
    _atom_site_aniso_U_33
    _atom_site_aniso_U_12
    _atom_site_aniso_U_13
    _atom_site_aniso_U_23
    C1 0.0459(7) 0.0410(7) 0.0389(6) -0.0114(5) 0.0027(5) -0.0201(5)
    C2 0.0396(6) 0.0378(6) 0.0357(6) -0.0107(5) 0.0034(5) -0.0178(5)
    C3 0.0403(6) 0.0353(6) 0.0399(6) -0.0082(5) 0.0029(5) -0.0180(5)
    C4 0.0397(6) 0.0375(6) 0.0357(6) -0.0092(5) 0.0016(5) -0.0164(5)
    C5 0.0449(7) 0.0393(7) 0.0391(6) -0.0088(5) -0.0003(5) -0.0149(5)
    C6 0.0535(7) 0.0471(7) 0.0373(6) -0.0078(6) -0.0067(5) -0.0157(6)
    C7 0.0558(8) 0.0474(7) 0.0386(6) -0.0082(6) -0.0045(5) -0.0229(6)
    C8 0.0595(8) 0.0523(8) 0.0439(7) 0.0013(6) -0.0055(6) -0.0288(6)
    C9 0.0423(6) 0.0415(6) 0.0364(6) -0.0067(5) 0.0011(5) -0.0190(5)
    C10 0.0378(6) 0.0391(6) 0.0365(6) -0.0066(5) 0.0005(5) -0.0173(5)
    C11 0.0392(6) 0.0464(7) 0.0349(6) -0.0116(5) 0.0018(5) -0.0186(5)
    C12 0.0429(6) 0.0448(7) 0.0359(6) -0.0150(5) 0.0038(5) -0.0182(5)
    C13 0.0546(8) 0.0542(8) 0.0405(7) -0.0157(6) 0.0023(6) -0.0239(6)
    C14 0.0587(8) 0.0662(9) 0.0370(7) -0.0182(7) -0.0020(6) -0.0227(6)
    C15 0.0487(7) 0.0557(8) 0.0383(7) -0.0090(6) -0.0044(5) -0.0130(6)
    C16 0.0462(7) 0.0462(7) 0.0431(7) -0.0060(6) -0.0022(5) -0.0167(6)
    C17 0.0774(10) 0.0703(10) 0.0496(8) -0.0050(8) -0.0112(7) -0.0366(8)
    C18 0.0758(10) 0.0598(9) 0.0538(8) -0.0271(8) 0.0013(7) -0.0283(7)
    N1 0.0480(6) 0.0430(6) 0.0397(5) -0.0025(5) -0.0026(4) -0.0221(5)
    O1 0.0808(7) 0.0487(6) 0.0534(6) -0.0004(5) -0.0115(5) -0.0312(5)
    O2 0.0751(7) 0.0440(6) 0.0594(6) 0.0067(5) -0.0183(5) -0.0241(5)
    O3 0.0520(5) 0.0431(5) 0.0398(5) 0.0021(4) -0.0087(4) -0.0208(4)
_geom_special_details
;
 All esds (except the esd in the dihedral angle between two l.s. planes)
 are estimated using the full covariance matrix.  The cell esds are taken
 into account individually in the estimation of esds in distances, angles
 and torsion angles; correlations between esds in cell parameters are only
 used when they are defined by crystal symmetry.  An approximate (isotropic)
 treatment of cell esds is used for estimating esds involving l.s. planes.
;
loop_
    _geom_bond_atom_site_label_1
    _geom_bond_atom_site_label_2
    _geom_bond_site_symmetry_2
    _geom_bond_distance
    _geom_bond_publ_flag
    C1 O1 . 1.2259(15) ?
    C1 C12 . 1.4635(17) ?
    C1 C2 . 1.4672(16) ?
    C2 C3 . 1.3854(16) ?
    C2 C10 . 1.3971(17) ?
    C3 C4 . 1.3775(16) ?
    C3 H3 . 0.9300 ?
    C4 C9 . 1.4070(17) ?
    C4 C5 . 1.4857(16) ?
    C5 O2 . 1.2118(15) ?
    C5 C6 . 1.5009(17) ?
    C6 C7 . 1.5299(19) ?
    C6 H6A . 0.9700 ?
    C6 H6B . 0.9700 ?
    C7 C18 . 1.526(2) ?
    C7 C17 . 1.5308(17) ?
    C7 C8 . 1.5369(18) ?
    C8 C9 . 1.4963(17) ?
    C8 H8A . 0.9700 ?
    C8 H8B . 0.9700 ?
    C9 N1 . 1.3386(15) ?
    C10 N1 . 1.3256(15) ?
    C10 O3 . 1.3559(14) ?
    C11 O3 . 1.3778(14) ?
    C11 C16 . 1.3849(17) ?
    C11 C12 . 1.3924(18) ?
    C12 C13 . 1.4010(17) ?
    C13 C14 . 1.3723(19) ?
    C13 H13 . 0.9300 ?
    C14 C15 . 1.387(2) ?
    C14 H14 . 0.9300 ?
    C15 C16 . 1.3792(18) ?
    C15 H15 . 0.9300 ?
    C16 H16 . 0.9300 ?
    C17 H17A . 0.9600 ?
    C17 H17B . 0.9600 ?
    C17 H17C . 0.9600 ?
    C18 H18A . 0.9600 ?
    C18 H18B . 0.9600 ?
    C18 H18C . 0.9600 ?
loop_
    _geom_angle_atom_site_label_1
    _geom_angle_atom_site_label_2
    _geom_angle_atom_site_label_3
    _geom_angle_site_symmetry_1
    _geom_angle_site_symmetry_3
    _geom_angle
    _geom_angle_publ_flag
    O1 C1 C12 . . 123.35(11) ?
    O1 C1 C2 . . 122.30(11) ?
    C12 C1 C2 . . 114.34(10) ?
    C3 C2 C10 . . 116.41(11) ?
    C3 C2 C1 . . 122.35(11) ?
    C10 C2 C1 . . 121.25(11) ?
    C4 C3 C2 . . 119.96(11) ?
    C4 C3 H3 . . 120.0 ?
    C2 C3 H3 . . 120.0 ?
    C3 C4 C9 . . 118.78(10) ?
    C3 C4 C5 . . 120.42(11) ?
    C9 C4 C5 . . 120.79(10) ?
    O2 C5 C4 . . 120.40(11) ?
    O2 C5 C6 . . 121.68(11) ?
    C4 C5 C6 . . 117.90(11) ?
    C5 C6 C7 . . 115.45(10) ?
    C5 C6 H6A . . 108.4 ?
    C7 C6 H6A . . 108.4 ?
    C5 C6 H6B . . 108.4 ?
    C7 C6 H6B . . 108.4 ?
    H6A C6 H6B . . 107.5 ?
    C18 C7 C6 . . 110.08(12) ?
    C18 C7 C17 . . 109.31(11) ?
    C6 C7 C17 . . 109.11(11) ?
    C18 C7 C8 . . 110.61(11) ?
    C6 C7 C8 . . 108.18(11) ?
    C17 C7 C8 . . 109.53(11) ?
    C9 C8 C7 . . 113.02(11) ?
    C9 C8 H8A . . 109.0 ?
    C7 C8 H8A . . 109.0 ?
    C9 C8 H8B . . 109.0 ?
    C7 C8 H8B . . 109.0 ?
    H8A C8 H8B . . 107.8 ?
    N1 C9 C4 . . 122.22(11) ?
    N1 C9 C8 . . 117.88(11) ?
    C4 C9 C8 . . 119.90(11) ?
    N1 C10 O3 . . 112.77(10) ?
    N1 C10 C2 . . 125.36(11) ?
    O3 C10 C2 . . 121.86(10) ?
    O3 C11 C16 . . 115.67(11) ?
    O3 C11 C12 . . 122.82(11) ?
    C16 C11 C12 . . 121.51(11) ?
    C11 C12 C13 . . 118.32(12) ?
    C11 C12 C1 . . 120.13(11) ?
    C13 C12 C1 . . 121.55(12) ?
    C14 C13 C12 . . 120.39(13) ?
    C14 C13 H13 . . 119.8 ?
    C12 C13 H13 . . 119.8 ?
    C13 C14 C15 . . 120.18(12) ?
    C13 C14 H14 . . 119.9 ?
    C15 C14 H14 . . 119.9 ?
    C16 C15 C14 . . 120.73(12) ?
    C16 C15 H15 . . 119.6 ?
    C14 C15 H15 . . 119.6 ?
    C15 C16 C11 . . 118.85(13) ?
    C15 C16 H16 . . 120.6 ?
    C11 C16 H16 . . 120.6 ?
    C7 C17 H17A . . 109.5 ?
    C7 C17 H17B . . 109.5 ?
    H17A C17 H17B . . 109.5 ?
    C7 C17 H17C . . 109.5 ?
    H17A C17 H17C . . 109.5 ?
    H17B C17 H17C . . 109.5 ?
    C7 C18 H18A . . 109.5 ?
    C7 C18 H18B . . 109.5 ?
    H18A C18 H18B . . 109.5 ?
    C7 C18 H18C . . 109.5 ?
    H18A C18 H18C . . 109.5 ?
    H18B C18 H18C . . 109.5 ?
    C10 N1 C9 . . 117.23(10) ?
    C10 O3 C11 . . 119.42(10) ?
loop_
    _geom_torsion_atom_site_label_1
    _geom_torsion_atom_site_label_2
    _geom_torsion_atom_site_label_3
    _geom_torsion_atom_site_label_4
    _geom_torsion_site_symmetry_1
    _geom_torsion_site_symmetry_2
    _geom_torsion_site_symmetry_3
    _geom_torsion_site_symmetry_4
    _geom_torsion
    _geom_torsion_publ_flag
    O1 C1 C2 C3 . . . . 3.61(19) ?
    C12 C1 C2 C3 . . . . -176.04(10) ?
    O1 C1 C2 C10 . . . . -176.52(12) ?
    C12 C1 C2 C10 . . . . 3.83(16) ?
    C10 C2 C3 C4 . . . . -0.61(16) ?
    C1 C2 C3 C4 . . . . 179.27(10) ?
    C2 C3 C4 C9 . . . . 1.67(17) ?
    C2 C3 C4 C5 . . . . -178.27(10) ?
    C3 C4 C5 O2 . . . . -6.06(18) ?
    C9 C4 C5 O2 . . . . 174.00(12) ?
    C3 C4 C5 C6 . . . . 175.48(10) ?
    C9 C4 C5 C6 . . . . -4.47(17) ?
    O2 C5 C6 C7 . . . . 159.80(13) ?
    C4 C5 C6 C7 . . . . -21.76(17) ?
    C5 C6 C7 C18 . . . . -70.62(14) ?
    C5 C6 C7 C17 . . . . 169.43(11) ?
    C5 C6 C7 C8 . . . . 50.34(15) ?
    C18 C7 C8 C9 . . . . 65.43(15) ?
    C6 C7 C8 C9 . . . . -55.20(15) ?
    C17 C7 C8 C9 . . . . -174.03(12) ?
    C3 C4 C9 N1 . . . . -1.11(18) ?
    C5 C4 C9 N1 . . . . 178.84(10) ?
    C3 C4 C9 C8 . . . . 178.85(11) ?
    C5 C4 C9 C8 . . . . -1.21(17) ?
    C7 C8 C9 N1 . . . . -147.69(12) ?
    C7 C8 C9 C4 . . . . 32.35(17) ?
    C3 C2 C10 N1 . . . . -1.20(18) ?
    C1 C2 C10 N1 . . . . 178.92(10) ?
    C3 C2 C10 O3 . . . . 177.77(10) ?
    C1 C2 C10 O3 . . . . -2.11(18) ?
    O3 C11 C12 C13 . . . . 178.89(10) ?
    C16 C11 C12 C13 . . . . -1.16(18) ?
    O3 C11 C12 C1 . . . . -2.24(18) ?
    C16 C11 C12 C1 . . . . 177.71(11) ?
    O1 C1 C12 C11 . . . . 178.63(12) ?
    C2 C1 C12 C11 . . . . -1.73(16) ?
    O1 C1 C12 C13 . . . . -2.54(19) ?
    C2 C1 C12 C13 . . . . 177.10(10) ?
    C11 C12 C13 C14 . . . . 1.21(19) ?
    C1 C12 C13 C14 . . . . -177.64(11) ?
    C12 C13 C14 C15 . . . . -0.5(2) ?
    C13 C14 C15 C16 . . . . -0.2(2) ?
    C14 C15 C16 C11 . . . . 0.3(2) ?
    O3 C11 C16 C15 . . . . -179.63(10) ?
    C12 C11 C16 C15 . . . . 0.42(19) ?
    O3 C10 N1 C9 . . . . -177.28(10) ?
    C2 C10 N1 C9 . . . . 1.78(18) ?
    C4 C9 N1 C10 . . . . -0.57(18) ?
    C8 C9 N1 C10 . . . . 179.47(11) ?
    N1 C10 O3 C11 . . . . 177.09(9) ?
    C2 C10 O3 C11 . . . . -2.00(17) ?
    C16 C11 O3 C10 . . . . -175.71(10) ?
    C12 C11 O3 C10 . . . . 4.23(17) ?
loop_
    _geom_hbond_atom_site_label_D
    _geom_hbond_atom_site_label_H
    _geom_hbond_atom_site_label_A
    _geom_hbond_site_symmetry_A
    _geom_hbond_distance_DH
    _geom_hbond_distance_HA
    _geom_hbond_distance_DA
    _geom_hbond_angle_DHA
    C15 H15 O2 1_464.01 0.93 2.43 3.250(2) 147
