# Supplementary material for: 8,8-Dimethyl-8,9-dihydro-7H-chromeno[2,3-b]quinoline-10,12-dione
Source: Acta Crystallogr Sect E Struct Rep Online. 2013 Jan 19;69(Pt 2):o254. doi: 10.1107/S1600536813001050 (PMC3569786; doi:10.1107/S1600536813001050)
Supplement: Supplementary file 2 [file e-69-0o254-Isup2.hkl]

#
# h,k,l, Fc-squared, Fo-squared, sigma(Fo-squared) and status flag
#
data_I
_shelx_title ' CLRI in P-1'
_shelx_refln_list_code          4
_shelx_F_calc_maximum      165.77
_exptl_crystal_F_000       308.00
_reflns_d_resolution_high  0.7963
 
loop_
 _symmetry_equiv_pos_as_xyz
 'x, y, z'
 '-x, -y, -z'
 
_cell_length_a     7.4426
_cell_length_b    10.5117
_cell_length_c    10.6887
_cell_angle_alpha  60.939
_cell_angle_beta   88.107
_cell_angle_gamma  77.546
 
_shelx_F_squared_multiplier     1.000
 
loop_
 _refln_index_h
 _refln_index_k
 _refln_index_l
 _refln_F_squared_calc
 _refln_F_squared_meas
 _refln_F_squared_sigma
 _refln_observed_status
   1   0   0     1949.35     1911.44     24.41 o
   2   0   0        2.12        2.96      0.07 o
   3   0   0       81.58       83.44      1.40 o
   4   0   0      284.24      288.82      4.15 o
   5   0   0        0.43        0.37      0.11 o
   6   0   0      141.45      142.01      2.54 o
   7   0   0        5.36        5.10      0.26 o
   8   0   0        0.10        0.21      0.64 o
   9   0   0        0.30       -0.43      0.64 o
  -8   1   0       22.00       23.68      1.92 o
  -7   1   0       23.99       20.90      1.71 o
  -6   1   0        9.90        9.10      0.33 o
  -5   1   0       19.88       20.10      0.36 o
  -4   1   0        1.72        1.62      0.09 o
  -3   1   0       71.17       68.78      0.99 o
  -2   1   0       45.53       45.83      0.67 o
  -1   1   0       47.78       48.07      0.70 o
   0   1   0      164.64      172.63      2.80 o
   1   1   0      733.10      682.65     11.14 o
   2   1   0     1015.53      945.92     17.96 o
   3   1   0        8.15        8.67      0.19 o
   4   1   0      352.93      343.68      4.68 o
   5   1   0       72.72       71.29      1.08 o
   6   1   0       22.49       23.27      0.69 o
   7   1   0      108.15      110.06      2.11 o
   8   1   0       10.88       10.66      0.47 o
   9   1   0        1.34        0.00      0.64 o
  -8   2   0        2.38        3.41      0.85 o
  -7   2   0        9.03        8.74      0.96 o
  -6   2   0       39.96       40.64      1.31 o
  -5   2   0        0.62        0.51      0.11 o
  -4   2   0        1.25        1.65      0.10 o
  -3   2   0       11.71       11.00      0.30 o
  -2   2   0       63.88       68.76      1.10 o
  -1   2   0      284.34      311.23      4.71 o
   0   2   0      229.13      220.62      3.62 o
   1   2   0     4502.05     4360.03     76.69 o
   2   2   0     7829.13     7571.35    112.44 o
   3   2   0       43.81       47.08      0.85 o
   4   2   0        2.81        3.33      0.15 o
   5   2   0        9.19        9.41      0.23 o
   6   2   0       49.71       45.93      1.12 o
   7   2   0       64.30       63.45      1.53 o
   8   2   0       43.60       44.31      1.14 o
   9   2   0       14.53       14.03      0.97 o
  -8   3   0        4.49        3.84      0.85 o
  -7   3   0        1.28        1.71      0.45 o
  -6   3   0       29.13       28.38      1.81 o
  -5   3   0       18.27       16.94      0.61 o
  -4   3   0       14.55       14.16      0.37 o
  -3   3   0       70.48       73.00      1.33 o
  -2   3   0      143.29      148.29      2.30 o
  -1   3   0       55.26       58.72      0.92 o
   0   3   0       77.79       74.31      1.35 o
   1   3   0      691.79      686.53     13.14 o
   2   3   0       12.59       13.09      0.27 o
   3   3   0       36.85       41.36      0.76 o
   4   3   0       43.00       45.79      0.75 o
   5   3   0        3.32        2.58      0.16 o
   6   3   0       10.55       12.48      0.45 o
   7   3   0        0.58        0.67      0.27 o
   8   3   0       10.34       10.91      0.49 o
   9   3   0        4.59        6.26      0.45 o
  -7   4   0       16.60       17.60      1.07 o
  -6   4   0        0.16        0.00      0.30 o
  -5   4   0      301.77      295.77      7.10 o
  -4   4   0      851.70      816.07     16.96 o
  -3   4   0        0.12        0.08      0.09 o
  -2   4   0      106.74       95.28      1.65 o
  -1   4   0        0.05        0.21      0.10 o
   0   4   0      222.12      213.07      3.76 o
   1   4   0      127.46      128.43      2.55 o
   2   4   0      268.07      260.10      4.20 o
   3   4   0       50.22       52.05      0.94 o
   4   4   0       66.73       67.25      1.20 o
   5   4   0      215.86      216.57      3.40 o
   6   4   0        5.75        4.67      0.32 o
   7   4   0        0.03       -0.14      0.25 o
   8   4   0        2.30        1.64      0.37 o
   9   4   0       14.33       13.14      0.58 o
  -7   5   0        9.86       10.81      0.96 o
  -6   5   0        0.14        0.38      0.75 o
  -5   5   0       11.59        9.98      0.67 o
  -4   5   0        9.88       10.45      0.65 o
  -3   5   0      152.43      150.30      4.74 o
  -2   5   0      155.78      149.61      2.57 o
  -1   5   0       60.88       59.46      1.03 o
   0   5   0       55.38       55.25      1.28 o
   1   5   0      285.97      294.37      4.95 o
   2   5   0        2.43        3.07      0.15 o
   3   5   0        0.84        2.45      0.22 o
   4   5   0       57.77       57.00      1.39 o
   5   5   0        9.93        8.57      0.32 o
   6   5   0        1.83        1.61      0.27 o
   7   5   0        5.55        5.37      0.49 o
   8   5   0        0.48        0.37      0.27 o
   9   5   0        0.00       -0.11      0.39 o
  -6   6   0        2.78        2.62      0.53 o
  -5   6   0        0.39        0.64      0.35 o
  -4   6   0       54.04       49.62      2.13 o
  -3   6   0     1222.43     1172.20     27.08 o
  -2   6   0      270.50      264.75      6.36 o
  -1   6   0       26.55       29.54      0.70 o
   0   6   0       21.33       21.46      0.51 o
   1   6   0       70.27       71.95      1.26 o
   2   6   0      109.00      116.89      1.96 o
   3   6   0      104.24      116.38      1.84 o
   4   6   0       41.38       40.01      0.80 o
   5   6   0       27.68       28.60      0.93 o
   6   6   0        4.16        5.00      0.37 o
   7   6   0        2.98        2.32      0.40 o
   8   6   0        0.30        0.26      0.28 o
  -5   7   0        0.24        0.30      0.35 o
  -4   7   0        0.40        0.64      0.35 o
  -3   7   0        3.51        3.64      0.45 o
  -2   7   0        1.28        3.07      0.75 o
  -1   7   0       64.55       60.84      1.68 o
   0   7   0      143.82      141.81      2.39 o
   1   7   0       33.93       31.18      0.91 o
   2   7   0       50.24       52.11      0.95 o
   3   7   0       38.99       39.28      0.72 o
   4   7   0       57.47       65.43      1.36 o
   5   7   0        0.68        0.80      0.21 o
   6   7   0        0.38        0.21      0.21 o
   7   7   0        5.53        4.46      0.39 o
   8   7   0        0.12       -0.15      0.25 o
  -5   8   0        9.64       11.34      0.90 o
  -4   8   0        0.12        0.09      0.35 o
  -3   8   0        8.88        8.85      0.75 o
  -2   8   0        1.07        0.75      0.32 o
  -1   8   0      342.46      357.09     10.33 o
   0   8   0        3.88        4.34      1.02 o
   1   8   0       22.82       21.81      0.55 o
   2   8   0        1.97        2.13      0.15 o
   3   8   0       42.58       45.29      0.90 o
   4   8   0       13.81       15.71      0.49 o
   5   8   0       73.01       76.80      3.14 o
   6   8   0       25.48       27.16      1.65 o
   7   8   0        0.00       -0.17      0.23 o
   8   8   0        0.65        1.07      0.37 o
  -4   9   0        6.00        5.51      0.67 o
  -3   9   0       26.03       30.82      1.36 o
  -2   9   0        8.87        8.67      0.75 o
  -1   9   0        0.03        0.11      0.30 o
   0   9   0        1.53        0.64      0.53 o
   1   9   0       59.12       59.38      1.68 o
   2   9   0       57.07       62.12      1.68 o
   3   9   0        9.57       10.09      0.36 o
   4   9   0        4.14        5.38      0.38 o
   5   9   0        1.08        1.24      0.27 o
   6   9   0        8.61        8.16      0.84 o
   7   9   0        0.12        0.30      0.31 o
  -2  10   0       10.14       13.22      0.90 o
  -1  10   0       21.48       22.74      1.71 o
   0  10   0        0.20       -0.11      0.30 o
   1  10   0        9.53        8.74      0.96 o
   2  10   0       23.49       21.76      1.06 o
   3  10   0        6.08        6.67      0.62 o
   4  10   0        1.90        2.35      0.37 o
   5  10   0        2.36        2.48      0.40 o
   6  10   0        3.90        2.83      0.40 o
   0  11   0        0.01        0.21      0.64 o
   1  11   0        1.49        1.07      0.64 o
   2  11   0        1.15        1.49      0.64 o
   4  11   0        0.01       -0.09      0.35 o
  -2 -11   1        1.11        0.43      0.64 o
  -5 -10   1        0.43        0.21      0.35 o
  -4 -10   1        7.75        8.11      0.85 o
  -3 -10   1       61.96       71.03      3.20 o
  -2 -10   1        0.27        0.64      0.64 o
  -1 -10   1        1.85        2.35      0.64 o
   0 -10   1        2.20        2.56      0.64 o
   1 -10   1       18.31       21.97      1.71 o
  -6  -9   1       11.07       12.77      0.72 o
  -5  -9   1        2.76        2.43      0.40 o
  -4  -9   1        0.65        0.11      0.30 o
  -3  -9   1       18.30       18.22      0.74 o
  -2  -9   1        5.32        6.21      0.44 o
  -1  -9   1      258.68      268.54     11.09 o
   0  -9   1       11.84       10.66      1.07 o
   1  -9   1        3.13        3.12      0.64 o
   2  -9   1        1.83        2.03      0.45 o
   3  -9   1       12.14       14.63      1.07 o
  -7  -8   1        0.02        0.16      0.31 o
  -6  -8   1        5.34        5.43      0.49 o
  -5  -8   1        0.76        1.04      0.27 o
  -4  -8   1        2.79        2.57      0.31 o
  -3  -8   1        1.06        1.00      0.25 o
  -2  -8   1       28.66       33.78      0.90 o
  -1  -8   1       62.96       64.97      1.72 o
   0  -8   1        0.03        0.77      0.27 o
   1  -8   1       17.32       16.56      1.49 o
   2  -8   1        0.64        0.21      0.30 o
   3  -8   1       11.46       10.56      1.07 o
   4  -8   1        0.15        0.53      0.45 o
  -8  -7   1        0.00       -0.31      0.31 o
  -7  -7   1        0.02        0.05      0.34 o
  -6  -7   1       18.28       19.12      0.92 o
  -5  -7   1        3.70        4.27      0.34 o
  -4  -7   1       48.94       50.33      1.60 o
  -3  -7   1       21.05       23.14      0.48 o
  -2  -7   1       27.19       26.00      0.62 o
  -1  -7   1       23.24       23.58      0.65 o
   0  -7   1      282.52      283.38      6.65 o
   1  -7   1      917.54      896.25     26.56 o
   2  -7   1       69.63       65.17      2.26 o
   3  -7   1        5.33        5.33      1.49 o
   4  -7   1        0.01        0.11      0.30 o
   5  -7   1       10.30       12.17      1.17 o
  -8  -6   1        0.98        0.80      0.32 o
  -7  -6   1        1.16        0.49      0.25 o
  -6  -6   1        5.44        5.45      0.34 o
  -5  -6   1        3.11        3.55      0.28 o
  -4  -6   1       14.18       16.26      0.47 o
  -3  -6   1      208.47      216.84      3.32 o
  -2  -6   1       21.82       21.13      0.73 o
  -1  -6   1       35.10       35.39      0.81 o
   0  -6   1       95.19       94.95      1.77 o
   1  -6   1       19.43       19.32      0.69 o
   2  -6   1       12.05       11.20      0.57 o
   3  -6   1      161.72      151.55      4.60 o
   4  -6   1        0.17        0.21      0.30 o
   5  -6   1       15.09       15.47      0.90 o
   6  -6   1        0.13        0.43      0.45 o
  -8  -5   1        2.07        2.65      0.36 o
  -7  -5   1       15.78       15.81      0.86 o
  -6  -5   1        6.66        5.49      0.34 o
  -5  -5   1      184.68      184.06      5.54 o
  -4  -5   1       19.45       19.56      0.45 o
  -3  -5   1       11.98       12.49      0.32 o
  -2  -5   1       31.25       37.18      0.65 o
  -1  -5   1        4.89        4.97      0.23 o
   0  -5   1        0.28        0.26      0.10 o
   1  -5   1       22.12       23.44      0.49 o
   2  -5   1      658.19      613.39     10.08 o
   3  -5   1      369.77      341.91      8.13 o
   4  -5   1       30.01       28.52      1.02 o
   5  -5   1       47.70       46.39      1.81 o
   6  -5   1        2.49        2.91      0.51 o
  -9  -4   1        1.77        0.88      0.28 o
  -8  -4   1        0.01       -0.25      0.25 o
  -7  -4   1        0.18        0.27      0.22 o
  -6  -4   1       45.24       45.95      1.06 o
  -5  -4   1        2.86        3.21      0.20 o
  -4  -4   1       32.22       31.90      0.55 o
  -3  -4   1      117.90      125.85      1.84 o
  -2  -4   1        5.18        4.58      0.29 o
  -1  -4   1       61.61       60.99      1.14 o
   0  -4   1       27.69       31.50      0.62 o
   1  -4   1        0.07        0.13      0.10 o
   2  -4   1        0.42        0.57      0.10 o
   3  -4   1      141.27      137.65      2.26 o
   4  -4   1      119.90      116.52      2.68 o
   5  -4   1        2.47        2.98      0.55 o
   6  -4   1        0.82        0.55      0.43 o
   7  -4   1        1.59        1.58      0.51 o
  -9  -3   1       14.25       13.19      0.63 o
  -8  -3   1        4.42        3.66      0.36 o
  -7  -3   1        0.17        0.36      0.25 o
  -6  -3   1       40.93       41.38      1.09 o
  -5  -3   1       33.45       33.69      0.67 o
  -4  -3   1     2061.73     2059.28     31.84 o
  -3  -3   1     1863.78     1978.97     25.87 o
  -2  -3   1        0.64        2.17      0.08 o
  -1  -3   1        3.31        2.58      0.10 o
   0  -3   1      816.21      795.71     17.22 o
   1  -3   1       16.99       18.79      0.37 o
   2  -3   1        5.86        6.03      0.15 o
   3  -3   1       11.03       13.44      0.36 o
   4  -3   1        2.25        2.36      0.14 o
   5  -3   1        0.01       -0.25      0.25 o
   6  -3   1        6.52        6.19      0.51 o
   7  -3   1        0.15        0.34      0.43 o
   8  -3   1        0.75        1.07      0.85 o
  -9  -2   1        6.95        6.93      0.41 o
  -8  -2   1        5.44        5.69      0.74 o
  -7  -2   1       30.63       28.44      0.84 o
  -6  -2   1       50.04       51.91      1.27 o
  -5  -2   1        0.40        0.04      0.19 o
  -4  -2   1      642.86      645.77      9.62 o
  -3  -2   1        5.56        7.24      0.21 o
  -2  -2   1      335.34      382.61      5.34 o
  -1  -2   1      133.27      125.92      1.78 o
   0  -2   1      594.14      622.03      9.91 o
   1  -2   1      108.77      122.21      2.01 o
   2  -2   1      198.78      206.18      3.24 o
   3  -2   1       57.79       62.17      0.96 o
   4  -2   1       18.87       17.30      0.36 o
   5  -2   1       67.75       66.04      1.57 o
   6  -2   1       48.10       50.16      1.50 o
   7  -2   1        1.29        0.73      0.35 o
   8  -2   1        2.65        2.35      0.85 o
  -9  -1   1        0.00        0.85      0.64 o
  -8  -1   1       10.09        9.12      0.53 o
  -7  -1   1       14.52       15.53      0.58 o
  -6  -1   1      107.21      105.70      2.28 o
  -5  -1   1       23.09       21.30      0.58 o
  -4  -1   1        1.66        0.93      0.09 o
  -3  -1   1     1378.60     1360.89     18.04 o
  -2  -1   1    27478.67    20207.21    276.89 o
  -1  -1   1     3910.21     3764.21     59.70 o
   0  -1   1     1262.90     1170.48     17.23 o
   1  -1   1      849.55      818.74     12.30 o
   2  -1   1     1046.35     1018.27     15.32 o
   3  -1   1        0.07        0.55      0.09 o
   4  -1   1      475.99      521.06      7.41 o
   5  -1   1       86.36       92.94      1.47 o
   6  -1   1        1.42        1.59      0.23 o
   7  -1   1        0.66        0.55      0.43 o
   8  -1   1        0.74        0.85      0.64 o
  -9   0   1       11.15       11.30      1.28 o
  -8   0   1        0.20        0.21      0.64 o
  -7   0   1        4.51        3.83      0.31 o
  -6   0   1        2.65        2.74      0.25 o
  -5   0   1       19.57       18.79      0.37 o
  -4   0   1       18.64       21.27      0.43 o
  -3   0   1      166.52      175.81      2.42 o
  -2   0   1        5.51        4.88      0.13 o
  -1   0   1      512.08      498.46      6.59 o
   0   0   1       46.82       47.28      0.70 o
   1   0   1      990.55      952.68     12.80 o
   2   0   1     2077.79     1994.90     26.16 o
   3   0   1      443.72      419.98      5.35 o
   4   0   1      255.14      250.15      3.25 o
   5   0   1      511.89      534.24      7.11 o
   6   0   1        0.02        0.02      0.10 o
   7   0   1        8.55        8.88      0.67 o
   8   0   1        0.38        0.43      0.64 o
  -8   1   1       74.76       79.77      4.05 o
  -7   1   1        3.56        2.99      0.64 o
  -6   1   1        5.38        5.21      0.29 o
  -5   1   1        0.01       -0.07      0.07 o
  -4   1   1       14.16       13.34      0.32 o
  -3   1   1       14.01       16.92      0.33 o
  -2   1   1      512.60      504.23      6.98 o
  -1   1   1     6720.01     5598.80    163.21 o
   0   1   1     3196.22     2966.74     51.82 o
   1   1   1      276.96      272.72      3.59 o
   2   1   1       57.85       57.94      1.06 o
   3   1   1        1.95        1.55      0.09 o
   4   1   1       39.31       41.73      0.61 o
   5   1   1      445.62      443.88      5.97 o
   6   1   1       81.96       89.09      1.70 o
   7   1   1       41.14       43.81      0.95 o
   8   1   1        0.00        0.34      0.35 o
   9   1   1        1.44        1.49      0.64 o
  -8   2   1        0.07        0.85      0.64 o
  -7   2   1        0.67        0.21      0.64 o
  -6   2   1        0.00        0.00      0.25 o
  -5   2   1       16.36       17.52      0.36 o
  -4   2   1       14.04       12.98      0.29 o
  -3   2   1      227.12      236.19      3.35 o
  -2   2   1       30.56       25.64      0.42 o
  -1   2   1      580.44      586.92     10.36 o
   0   2   1      414.41      389.44      6.22 o
   1   2   1      505.00      474.06      9.57 o
   2   2   1        0.19        0.19      0.12 o
   3   2   1      113.48      107.91      1.49 o
   4   2   1       30.78       31.70      0.54 o
   5   2   1       52.17       52.48      0.85 o
   6   2   1      177.94      179.56      2.98 o
   7   2   1        7.85        8.22      0.34 o
   8   2   1        1.27        1.34      0.25 o
   9   2   1        0.02        0.60      0.35 o
  -8   3   1        3.32        3.41      0.85 o
  -7   3   1      134.03      132.03      6.19 o
  -6   3   1      512.68      525.65     20.80 o
  -5   3   1        1.87        2.11      0.21 o
  -4   3   1       30.52       27.42      0.55 o
  -3   3   1       96.04       97.53      1.27 o
  -2   3   1        6.56        7.40      0.22 o
  -1   3   1        8.49        5.24      0.22 o
   0   3   1     3286.22     3116.56     48.39 o
   1   3   1        3.09        4.12      0.12 o
   2   3   1       13.33       13.88      0.24 o
   3   3   1      494.13      492.75      7.38 o
   4   3   1        3.23        2.17      0.10 o
   5   3   1        2.15        2.57      0.17 o
   6   3   1        1.88        1.55      0.17 o
   7   3   1       28.01       27.18      0.72 o
   8   3   1       18.31       17.67      0.88 o
   9   3   1        0.00        0.14      0.23 o
  -7   4   1        1.48        2.77      0.51 o
  -6   4   1        0.96        2.82      0.51 o
  -5   4   1       63.37       66.68      1.93 o
  -4   4   1       24.49       23.24      0.81 o
  -3   4   1        3.28        2.81      0.16 o
  -2   4   1       28.05       23.42      0.64 o
  -1   4   1      163.06      170.41      4.29 o
   0   4   1       42.30       52.35      0.79 o
   1   4   1      197.73      209.85      5.08 o
   2   4   1      198.33      191.51      3.92 o
   3   4   1      140.16      134.37      2.07 o
   4   4   1       14.19       13.28      0.35 o
   5   4   1        3.41        3.83      0.20 o
   6   4   1        4.01        4.44      0.32 o
   7   4   1        5.41        4.99      0.34 o
   8   4   1        9.86       10.44      0.49 o
   9   4   1        0.15        0.08      0.23 o
  -7   5   1        0.06       -0.35      0.35 o
  -6   5   1       13.13       13.18      0.82 o
  -5   5   1      684.35      667.58     15.59 o
  -4   5   1      230.16      230.03      5.58 o
  -3   5   1        4.97        5.13      0.32 o
  -2   5   1       37.77       37.20      0.96 o
  -1   5   1      251.19      258.54      4.17 o
   0   5   1      434.23      430.32      6.27 o
   1   5   1      198.33      211.70      4.17 o
   2   5   1      400.40      366.67      9.89 o
   3   5   1       28.37       25.39      0.52 o
   4   5   1        0.10        0.11      0.09 o
   5   5   1        0.61        0.71      0.11 o
   6   5   1        0.39        0.37      0.22 o
   7   5   1        7.29        6.65      0.36 o
   8   5   1        0.04       -0.23      0.23 o
   9   5   1        3.25        2.97      0.36 o
  -6   6   1        2.53        2.51      0.51 o
  -5   6   1        3.11        4.50      0.53 o
  -4   6   1       20.18       21.56      0.90 o
  -3   6   1       82.79       79.09      2.13 o
  -2   6   1      195.16      189.60      4.00 o
  -1   6   1       89.42       86.07      2.42 o
   0   6   1      102.51      116.89      1.76 o
   1   6   1      206.79      209.02      5.60 o
   2   6   1      613.07      638.87     14.16 o
   3   6   1       12.77       12.84      0.31 o
   4   6   1        5.84        6.26      0.26 o
   5   6   1        8.82        9.26      0.39 o
   6   6   1        1.16        1.19      0.43 o
   7   6   1        0.45        0.54      0.23 o
   8   6   1       10.95       10.45      0.58 o
  -6   7   1        1.15        0.96      0.45 o
  -5   7   1       20.47       22.84      1.12 o
  -4   7   1        0.04       -0.09      0.43 o
  -3   7   1      173.41      168.04      5.20 o
  -2   7   1       11.67       11.86      0.63 o
  -1   7   1       38.27       38.25      0.98 o
   0   7   1       12.24       11.54      0.27 o
   1   7   1       24.61       26.10      0.52 o
   2   7   1      130.77      140.53      2.87 o
   3   7   1       48.23       52.10      0.88 o
   4   7   1      198.18      196.96      3.45 o
   5   7   1        6.20        5.73      0.50 o
   6   7   1        2.70        2.75      0.40 o
   7   7   1        3.65        3.34      0.32 o
   8   7   1        3.99        3.19      0.43 o
  -5   8   1        5.49        7.27      0.75 o
  -4   8   1       13.34       15.75      0.97 o
  -3   8   1        0.59        0.64      0.30 o
  -2   8   1        2.07        2.15      0.45 o
  -1   8   1       64.44       61.96      2.11 o
   0   8   1       76.92       79.54      1.76 o
   1   8   1        3.89        5.11      0.18 o
   2   8   1       12.53       15.31      0.57 o
   3   8   1       19.06       18.97      0.53 o
   4   8   1       24.47       23.19      0.57 o
   5   8   1        1.21        0.85      0.21 o
   6   8   1       10.80        9.60      0.83 o
   7   8   1        3.86        4.47      0.38 o
   8   8   1        1.79        1.17      0.34 o
  -4   9   1        9.29       11.63      0.90 o
  -3   9   1       49.82       54.29      2.11 o
  -2   9   1        0.25       -0.11      0.30 o
  -1   9   1        6.30        5.58      0.60 o
   0   9   1       38.45       37.05      2.35 o
   1   9   1       19.25       18.28      0.74 o
   2   9   1        0.80        0.49      0.14 o
   3   9   1        9.32        9.88      0.36 o
   4   9   1       18.56       18.12      0.50 o
   5   9   1       11.10        9.93      0.47 o
   6   9   1        3.54        3.99      0.34 o
   7   9   1        0.46        0.41      0.22 o
  -3  10   1        3.82        3.85      0.60 o
  -2  10   1        0.25        0.34      0.35 o
  -1  10   1        0.13       -0.21      0.30 o
   0  10   1        2.90        3.10      0.45 o
   1  10   1        0.45        0.21      0.43 o
   2  10   1        0.64        1.05      0.28 o
   3  10   1        4.51        4.91      0.24 o
   4  10   1        5.53        5.27      0.28 o
   5  10   1        1.95        2.18      0.29 o
   6  10   1        0.26       -0.21      0.23 o
  -1  11   1       12.80       14.42      0.90 o
   0  11   1        1.19        1.81      0.45 o
   1  11   1        1.17        1.81      0.45 o
   2  11   1        1.58        1.54      0.96 o
   3  11   1        0.40       -0.43      0.43 o
   4  11   1        2.31        2.85      0.34 o
   5  11   1        0.99        1.82      0.32 o
  -4 -10   2        5.58        7.34      0.67 o
  -3 -10   2       84.25       85.74      4.27 o
  -2 -10   2       27.03       29.22      1.92 o
  -1 -10   2        5.32        5.12      0.85 o
   0 -10   2        3.24        2.77      0.64 o
  -6  -9   2        3.76        2.51      0.51 o
  -5  -9   2        0.06        0.30      0.64 o
  -4  -9   2       26.36       30.55      1.33 o
  -3  -9   2        9.32        9.38      0.67 o
  -2  -9   2        8.52        9.27      0.85 o
  -1  -9   2       39.62       46.07      2.56 o
   0  -9   2        5.63        4.05      0.64 o
   1  -9   2        8.70        7.25      0.85 o
   2  -9   2        0.70        1.28      0.64 o
  -7  -8   2        0.49        0.21      0.31 o
  -6  -8   2        3.62        3.71      0.44 o
  -5  -8   2        2.14        2.29      0.45 o
  -4  -8   2        9.22        7.47      0.60 o
  -3  -8   2        3.04        3.43      0.45 o
  -2  -8   2      178.55      191.06      4.46 o
  -1  -8   2      303.26      309.17      8.90 o
   0  -8   2       39.18       39.03      2.13 o
   1  -8   2        1.29        1.49      0.64 o
   2  -8   2        0.03       -0.43      0.43 o
   3  -8   2       24.49       27.10      1.60 o
  -7  -7   2        1.08        0.71      0.37 o
  -6  -7   2        0.44        0.11      0.27 o
  -5  -7   2       22.96       22.99      0.90 o
  -4  -7   2        6.92        5.07      0.51 o
  -3  -7   2       51.97       56.60      2.13 o
  -2  -7   2       69.75       74.59      1.93 o
  -1  -7   2        1.75        2.26      0.25 o
   0  -7   2       37.34       39.15      1.43 o
   1  -7   2      177.73      175.66      6.29 o
   2  -7   2        2.07        1.76      0.53 o
   3  -7   2        4.16        4.49      1.28 o
   4  -7   2        0.36        0.64      0.45 o
   5  -7   2       11.03       15.57      1.49 o
  -8  -6   2        8.34        6.38      0.53 o
  -7  -6   2       65.75       58.73      1.72 o
  -6  -6   2        5.30        4.71      0.40 o
  -5  -6   2        4.19        3.83      0.40 o
  -4  -6   2        4.41        4.89      0.40 o
  -3  -6   2        5.26        5.53      0.26 o
  -2  -6   2       23.43       23.65      0.56 o
  -1  -6   2       41.01       39.94      1.22 o
   0  -6   2      197.71      193.50      3.88 o
   1  -6   2      150.16      145.47      3.53 o
   2  -6   2       41.40       40.54      1.51 o
   3  -6   2       19.41       18.79      0.97 o
   4  -6   2        1.39        0.75      0.45 o
   5  -6   2        3.30        2.06      0.45 o
  -8  -5   2       14.83       12.42      0.97 o
  -7  -5   2        9.35        9.51      0.52 o
  -6  -5   2        3.42        2.72      0.32 o
  -5  -5   2       24.67       24.96      0.77 o
  -4  -5   2       30.11       28.50      0.77 o
  -3  -5   2        0.01       -0.09      0.09 o
  -2  -5   2       13.33       12.37      0.30 o
  -1  -5   2        5.16        6.27      0.22 o
   0  -5   2        0.47        0.43      0.09 o
   1  -5   2       34.16       34.11      1.24 o
   2  -5   2      276.08      275.96      6.48 o
   3  -5   2        0.26        0.76      0.78 o
   4  -5   2        3.23        2.92      0.45 o
   5  -5   2        0.15        0.55      0.35 o
   6  -5   2        8.65        7.57      0.75 o
  -8  -4   2        6.92        6.36      0.62 o
  -7  -4   2        5.90        5.30      0.39 o
  -6  -4   2      587.62      557.28     10.93 o
  -5  -4   2      427.93      437.39     12.12 o
  -4  -4   2        0.28        0.49      0.10 o
  -3  -4   2       20.00       21.11      0.61 o
  -2  -4   2      353.45      367.74      5.51 o
  -1  -4   2       42.10       45.28      0.81 o
   0  -4   2       60.24       61.42      1.08 o
   1  -4   2      115.60      121.50      2.20 o
   2  -4   2       26.38       24.11      0.47 o
   3  -4   2       58.64       56.67      1.38 o
   4  -4   2        2.50        1.83      0.33 o
   5  -4   2        1.09        0.77      0.28 o
   6  -4   2        3.83        2.94      0.64 o
   7  -4   2        6.27        7.07      1.60 o
  -9  -3   2        5.15        4.36      0.42 o
  -8  -3   2        8.13        7.23      0.47 o
  -7  -3   2        2.27        2.80      0.32 o
  -6  -3   2       97.72      100.48      2.20 o
  -5  -3   2       70.47       71.37      1.46 o
  -4  -3   2       22.81       28.84      0.66 o
  -3  -3   2      300.95      332.89      4.68 o
  -2  -3   2       46.94       49.68      0.76 o
  -1  -3   2        4.03        6.16      0.18 o
   0  -3   2       28.67       33.62      0.74 o
   1  -3   2      761.41      837.53     14.55 o
   2  -3   2       39.27       34.97      0.77 o
   3  -3   2       24.26       25.11      0.52 o
   4  -3   2       69.97       68.25      1.44 o
   5  -3   2        2.78        2.15      0.27 o
   6  -3   2        4.81        5.40      0.96 o
   7  -3   2        0.35       -0.34      0.43 o
  -9  -2   2        1.27        1.31      0.31 o
  -8  -2   2        5.53        5.11      0.49 o
  -7  -2   2        1.48        1.59      0.25 o
  -6  -2   2        6.85        7.60      0.39 o
  -5  -2   2      209.73      210.97      3.58 o
  -4  -2   2     3534.62     3623.97     54.40 o
  -3  -2   2      866.90      952.12     17.58 o
  -2  -2   2      341.06      361.78      5.40 o
  -1  -2   2      365.08      362.03      5.42 o
   0  -2   2      672.96      676.35     10.77 o
   1  -2   2       76.61       73.63      1.28 o
   2  -2   2      423.05      471.35      7.14 o
   3  -2   2      383.00      411.75      6.30 o
   4  -2   2        1.69        2.57      0.13 o
   5  -2   2        1.12        1.71      0.19 o
   6  -2   2        2.39        1.77      0.75 o
   7  -2   2        0.82        0.85      0.45 o
   8  -2   2        1.50        1.71      0.85 o
  -9  -1   2        5.72        3.84      0.85 o
  -8  -1   2        2.26        1.44      0.25 o
  -7  -1   2        0.63        0.43      0.19 o
  -6  -1   2       25.04       26.78      0.73 o
  -5  -1   2      186.92      194.80      3.04 o
  -4  -1   2        4.50        6.13      0.43 o
  -3  -1   2      165.52      172.07      2.53 o
  -2  -1   2       94.33      101.27      1.77 o
  -1  -1   2       79.70       81.55      1.39 o
   0  -1   2      251.27      267.58      4.04 o
   1  -1   2       20.69       19.67      0.40 o
   2  -1   2      472.29      516.81      7.84 o
   3  -1   2     2113.66     2273.62     33.92 o
   4  -1   2       18.87       24.50      0.51 o
   5  -1   2        0.00       -0.03      0.09 o
   6  -1   2        0.02        0.32      0.21 o
   7  -1   2        0.32       -0.13      0.35 o
   8  -1   2        4.54        4.91      1.07 o
  -9   0   2       10.61       11.94      1.28 o
  -8   0   2        0.88        1.28      0.64 o
  -7   0   2        9.11       10.06      0.58 o
  -6   0   2        5.91        5.91      0.32 o
  -5   0   2       10.61        9.45      0.30 o
  -4   0   2      214.84      223.45      3.22 o
  -3   0   2      508.08      556.88      7.13 o
  -2   0   2     1092.03     1075.37     14.79 o
  -1   0   2     1272.09     1270.01     19.09 o
   0   0   2      731.87      709.91     10.94 o
   1   0   2      138.56      136.53      2.02 o
   2   0   2        0.89        1.12      0.11 o
   3   0   2     1822.40     1902.94     27.23 o
   4   0   2       43.46       55.47      0.86 o
   5   0   2       73.26       77.51      1.24 o
   6   0   2        1.49        1.86      0.18 o
   7   0   2        1.12        1.82      0.27 o
   8   0   2        0.26        0.00      0.64 o
  -8   1   2        4.09        4.27      0.85 o
  -7   1   2        2.92        3.84      0.64 o
  -6   1   2        0.01        0.00      0.13 o
  -5   1   2       95.95       92.94      2.34 o
  -4   1   2        9.34        8.60      0.21 o
  -3   1   2       98.21       88.53      1.34 o
  -2   1   2       15.31       13.03      0.28 o
  -1   1   2       13.11       10.85      0.34 o
   0   1   2      495.88      475.50      7.66 o
   1   1   2       64.47       56.97      0.85 o
   2   1   2      666.30      634.09      9.09 o
   3   1   2       59.89       58.52      0.87 o
   4   1   2      474.96      524.05      6.70 o
   5   1   2       86.63       92.70      1.46 o
   6   1   2        0.36        0.48      0.16 o
   7   1   2       13.71       13.58      0.49 o
   8   1   2        0.02        0.47      0.35 o
   9   1   2        0.02        0.43      0.64 o
  -8   2   2      142.02      146.96      6.83 o
  -7   2   2        8.93        8.75      1.07 o
  -6   2   2       18.23       16.98      0.69 o
  -5   2   2       10.55       10.83      0.25 o
  -4   2   2        0.03        0.10      0.09 o
  -3   2   2      140.85      137.20      2.11 o
  -2   2   2     1422.18     1367.23     20.18 o
  -1   2   2      617.61      641.63     17.26 o
   0   2   2        0.15        0.21      1.07 o
   1   2   2      788.86      805.76     12.88 o
   2   2   2       22.86       19.58      0.32 o
   3   2   2        0.05        0.51      0.07 o
   4   2   2       56.44       55.16      0.81 o
   5   2   2       52.99       59.46      1.08 o
   6   2   2        2.36        2.70      0.19 o
   7   2   2        4.07        3.95      0.28 o
   8   2   2        0.48        0.31      0.23 o
   9   2   2        0.62        0.64      0.45 o
  -8   3   2        4.25        4.27      1.07 o
  -7   3   2       15.41       15.78      1.49 o
  -6   3   2        0.00       -0.21      0.25 o
  -5   3   2        0.50        0.57      0.15 o
  -4   3   2        2.68        2.44      0.16 o
  -3   3   2       17.50       18.62      0.43 o
  -2   3   2      768.91      813.81     14.36 o
  -1   3   2      187.72      208.47      4.69 o
   0   3   2       16.03       16.48      0.48 o
   1   3   2     1349.55     1309.21     20.44 o
   2   3   2        7.84        6.39      0.15 o
   3   3   2        0.71        0.13      0.08 o
   4   3   2        0.93        0.27      0.08 o
   5   3   2        6.17        5.53      0.19 o
   6   3   2        0.03        0.12      0.11 o
   7   3   2        2.05        1.96      0.23 o
   8   3   2        0.52        0.72      0.23 o
   9   3   2        0.19        0.32      0.25 o
  -8   4   2        0.14       -0.43      0.64 o
  -7   4   2      242.43      240.81     10.45 o
  -6   4   2       79.83       83.03      2.99 o
  -5   4   2        5.34        5.21      0.44 o
  -4   4   2       14.55       15.96      0.53 o
  -3   4   2       16.78       16.90      0.48 o
  -2   4   2       58.59       59.92      1.77 o
  -1   4   2      394.66      405.28      7.18 o
   0   4   2      305.82      288.74      5.08 o
   1   4   2      160.13      148.83      2.98 o
   2   4   2       94.44       86.59      1.24 o
   3   4   2        0.23        0.30      0.08 o
   4   4   2       12.20       13.91      0.38 o
   5   4   2       54.99       55.04      0.95 o
   6   4   2        9.16       10.98      0.36 o
   7   4   2       10.44       10.20      0.49 o
   8   4   2        9.55       10.51      0.49 o
   9   4   2        0.03       -0.13      0.25 o
  -7   5   2        1.63        2.27      0.51 o
  -6   5   2        7.95        8.96      0.67 o
  -5   5   2       24.04       23.45      0.90 o
  -4   5   2      102.98      105.79      2.79 o
  -3   5   2       36.06       33.08      0.88 o
  -2   5   2        8.17       11.05      0.43 o
  -1   5   2      176.79      177.21      4.09 o
   0   5   2     2790.12     2987.80     57.63 o
   1   5   2        0.34        0.16      0.11 o
   2   5   2       39.89       34.97      0.98 o
   3   5   2      144.73      132.51      2.18 o
   4   5   2       17.23       17.81      0.49 o
   5   5   2       14.54       14.43      0.37 o
   6   5   2       30.35       29.37      0.72 o
   7   5   2        7.76        6.48      0.36 o
   8   5   2        2.11        1.28      0.25 o
   9   5   2        0.01       -0.25      0.25 o
  -7   6   2       15.57       19.65      1.81 o
  -6   6   2        0.96        2.57      0.53 o
  -5   6   2       86.25       88.49      2.94 o
  -4   6   2        0.67        0.32      0.27 o
  -3   6   2        0.32        0.05      0.17 o
  -2   6   2        3.09        2.76      0.21 o
  -1   6   2       21.79       26.23      0.70 o
   0   6   2      116.52      148.52      2.45 o
   1   6   2       53.97       59.60      1.24 o
   2   6   2      345.39      360.36      7.97 o
   3   6   2        2.93        2.80      0.14 o
   4   6   2       43.43       39.16      0.82 o
   5   6   2       20.12       20.01      0.47 o
   6   6   2       18.96       17.66      0.58 o
   7   6   2        0.92        1.40      0.25 o
   8   6   2        7.76        7.20      0.48 o
   9   6   2        0.57        0.35      0.29 o
  -6   7   2        0.56        0.21      0.35 o
  -5   7   2        0.22        0.85      0.35 o
  -4   7   2        4.19        3.74      0.64 o
  -3   7   2       32.32       34.36      1.43 o
  -2   7   2       28.32       27.84      0.94 o
  -1   7   2        3.15        3.83      0.28 o
   0   7   2       23.94       23.56      0.70 o
   1   7   2       24.01       27.00      0.55 o
   2   7   2      125.20      126.81      2.55 o
   3   7   2        5.61        6.43      0.30 o
   4   7   2        7.69        6.25      0.24 o
   5   7   2        0.07        0.07      0.20 o
   6   7   2       19.79       20.27      0.69 o
   7   7   2       38.85       35.23      1.01 o
   8   7   2       20.72       17.43      0.69 o
  -5   8   2       27.21       31.90      1.43 o
  -4   8   2        9.61        9.64      0.75 o
  -3   8   2       14.98       14.83      0.90 o
  -2   8   2       74.12       71.77      2.41 o
  -1   8   2        4.96        4.14      0.32 o
   0   8   2        2.70        2.25      0.16 o
   1   8   2       18.40       17.89      0.36 o
   2   8   2        1.51        3.40      0.20 o
   3   8   2       37.00       36.39      0.72 o
   4   8   2        5.32        6.05      0.25 o
   5   8   2        1.23        1.17      0.37 o
   6   8   2        0.64       -0.21      0.21 o
   7   8   2       19.86       17.75      0.66 o
   8   8   2        1.74        2.01      0.32 o
  -4   9   2        3.79        4.44      0.60 o
  -3   9   2        0.08        0.43      0.30 o
  -2   9   2       12.81       12.17      0.75 o
  -1   9   2        1.59        1.00      0.53 o
   0   9   2        0.67        1.20      0.32 o
   1   9   2        1.33        0.87      0.10 o
   2   9   2        8.51        8.79      0.33 o
   3   9   2        2.20        1.92      0.17 o
   4   9   2        8.12        7.69      0.33 o
   5   9   2       23.90       26.01      1.23 o
   6   9   2        0.97        0.75      0.25 o
   7   9   2        2.61        1.33      0.32 o
  -3  10   2        6.77        7.22      0.75 o
  -2  10   2        6.08        8.00      0.75 o
  -1  10   2        7.90        7.48      0.75 o
   0  10   2        6.69        5.91      0.60 o
   1  10   2       25.09       22.73      1.06 o
   2  10   2        0.07       -0.09      0.11 o
   3  10   2        2.00        2.43      0.20 o
   4  10   2        2.12        1.50      0.19 o
   5  10   2        3.87        4.34      0.30 o
   6  10   2        0.23       -0.13      0.19 o
   7  10   2        0.34        0.50      0.23 o
  -2  11   2        1.27        2.42      0.53 o
  -1  11   2        0.50        1.28      0.45 o
   0  11   2        7.80        9.93      0.75 o
   1  11   2        1.03        0.96      0.45 o
   2  11   2        2.77        1.81      0.45 o
   3  11   2       12.91       13.26      0.45 o
   4  11   2        3.46        3.88      0.27 o
   5  11   2        2.92        3.12      0.30 o
   6  11   2        0.16       -0.22      0.22 o
   0  12   2        0.53        0.85      0.64 o
   1  12   2        8.37        8.49      0.75 o
   2  12   2        6.67        5.77      0.60 o
   3  12   2       40.15       44.66      1.48 o
   4  12   2        0.53        0.21      0.43 o
  -5  -9   3        2.29        2.70      0.51 o
  -4  -9   3       37.77       39.38      1.58 o
  -3  -9   3      104.64      110.73      3.46 o
  -2  -9   3        0.34        0.47      0.35 o
  -1  -9   3        0.98        0.43      0.43 o
   0  -9   3        0.66        0.64      0.43 o
   1  -9   3       16.28       16.85      1.49 o
  -6  -8   3        0.95        0.64      0.45 o
  -5  -8   3        4.41        5.76      0.67 o
  -4  -8   3        6.31        8.16      0.67 o
  -3  -8   3        1.70        1.84      0.43 o
  -2  -8   3       29.23       31.92      1.27 o
  -1  -8   3       91.97       91.62      3.02 o
   0  -8   3        4.04        3.20      0.64 o
   1  -8   3        0.31        0.43      0.43 o
   2  -8   3        0.52        0.64      0.64 o
   3  -8   3       12.15       15.57      1.49 o
  -7  -7   3        2.10        3.26      0.60 o
  -6  -7   3        0.78        0.75      0.45 o
  -5  -7   3        0.94        0.68      0.35 o
  -4  -7   3        2.68        1.88      0.64 o
  -3  -7   3        0.46        0.43      0.30 o
  -2  -7   3        6.64        5.76      0.40 o
  -1  -7   3       65.69       64.76      2.35 o
   0  -7   3       54.06       51.22      1.81 o
   1  -7   3        7.48        7.04      0.85 o
   2  -7   3        0.81        0.64      0.43 o
   3  -7   3        0.13        0.21      0.43 o
   4  -7   3       30.02       38.82      2.35 o
  -7  -6   3       20.41       17.45      0.86 o
  -6  -6   3        0.01        0.16      0.31 o
  -5  -6   3        6.75        5.55      0.53 o
  -4  -6   3        7.43        6.61      0.51 o
  -3  -6   3        0.14        0.48      0.17 o
  -2  -6   3        4.84        4.32      0.31 o
  -1  -6   3        0.41        0.64      0.25 o
   0  -6   3      179.37      180.85      4.18 o
   1  -6   3        0.12       -0.16      0.34 o
   2  -6   3       19.33       19.73      0.90 o
   3  -6   3        0.39        0.64      0.30 o
   4  -6   3        7.04        7.07      1.28 o
   5  -6   3       17.48       23.05      1.21 o
  -8  -5   3      123.77      118.74      3.99 o
  -7  -5   3       92.04       82.23      2.84 o
  -6  -5   3        0.55        0.27      0.39 o
  -5  -5   3        0.08       -0.07      0.25 o
  -4  -5   3       20.69       21.15      0.97 o
  -3  -5   3      113.19      112.78      2.70 o
  -2  -5   3      125.13      125.82      2.60 o
  -1  -5   3       42.42       45.50      0.83 o
   0  -5   3       35.18       33.59      0.72 o
   1  -5   3       32.50       32.10      0.82 o
   2  -5   3       29.40       30.43      0.82 o
   3  -5   3        2.82        3.13      0.45 o
   4  -5   3       23.64       23.56      1.12 o
   5  -5   3        9.00       10.66      0.75 o
   6  -5   3        1.25        1.71      0.45 o
  -8  -4   3       31.04       33.17      1.22 o
  -7  -4   3       12.28       14.26      0.72 o
  -6  -4   3       55.85       54.25      1.59 o
  -5  -4   3       38.50       42.06      1.34 o
  -4  -4   3       27.89       26.67      0.88 o
  -3  -4   3        5.43        6.13      0.26 o
  -2  -4   3       32.31       31.43      0.83 o
  -1  -4   3      559.39      584.35      9.37 o
   0  -4   3        8.26       10.25      0.28 o
   1  -4   3       10.60       11.72      0.31 o
   2  -4   3       35.80       32.11      0.88 o
   3  -4   3        0.80        1.41      0.21 o
   4  -4   3        0.05       -0.25      0.25 o
   5  -4   3        0.27        0.11      0.32 o
   6  -4   3        0.26       -0.09      0.43 o
  -8  -3   3        0.55        0.58      0.25 o
  -7  -3   3       44.80       39.90      1.12 o
  -6  -3   3      461.74      447.76     10.96 o
  -5  -3   3       44.72       45.60      1.14 o
  -4  -3   3       14.28       17.35      0.54 o
  -3  -3   3        0.89        0.78      0.13 o
  -2  -3   3       41.22       36.02      1.08 o
  -1  -3   3        2.04        2.11      0.13 o
   0  -3   3      317.44      347.38      5.62 o
   1  -3   3       64.21       74.60      1.33 o
   2  -3   3        3.31        3.59      0.16 o
   3  -3   3       25.94       23.50      0.69 o
   4  -3   3       31.32       29.21      0.82 o
   5  -3   3        1.21        0.57      0.25 o
   6  -3   3        4.61        5.23      0.60 o
   7  -3   3        0.02        0.32      0.45 o
  -9  -2   3        0.01       -0.27      0.27 o
  -8  -2   3        1.47        1.44      0.32 o
  -7  -2   3       19.85       20.34      0.83 o
  -6  -2   3        8.57        8.14      0.46 o
  -5  -2   3        0.06       -0.17      0.28 o
  -4  -2   3      213.57      211.57      3.31 o
  -3  -2   3       39.32       43.54      0.67 o
  -2  -2   3       24.78       20.55      0.40 o
  -1  -2   3        0.10        0.05      0.11 o
   0  -2   3      724.69      769.87     11.59 o
   1  -2   3     2007.27     2138.95     32.19 o
   2  -2   3       75.06       88.59      1.44 o
   3  -2   3       42.51       43.64      0.77 o
   4  -2   3        4.14        2.87      0.25 o
   5  -2   3        1.04        0.85      0.23 o
   6  -2   3       16.76       15.25      0.85 o
   7  -2   3       19.36       18.05      1.06 o
  -9  -1   3        0.83        0.43      0.64 o
  -8  -1   3        0.33        0.26      0.25 o
  -7  -1   3        0.09       -0.16      0.16 o
  -6  -1   3       60.33       63.54      2.40 o
  -5  -1   3       10.79       13.03      0.47 o
  -4  -1   3      243.56      267.10      4.37 o
  -3  -1   3      716.79      750.41     10.66 o
  -2  -1   3      458.07      446.83      6.78 o
  -1  -1   3       31.88       31.98      0.60 o
   0  -1   3       11.33       12.12      0.24 o
   1  -1   3      900.36      932.98     14.07 o
   2  -1   3       99.17      118.37      1.89 o
   3  -1   3        0.58        1.37      0.11 o
   4  -1   3        0.23        0.64      0.11 o
   5  -1   3       11.08       13.28      0.59 o
   6  -1   3        8.07        7.30      0.39 o
   7  -1   3        2.22        1.39      0.45 o
   8  -1   3        0.45        0.64      0.45 o
  -8   0   3        1.49        1.15      0.35 o
  -7   0   3        2.90        3.13      0.28 o
  -6   0   3        1.01        1.01      0.21 o
  -5   0   3       33.86       37.49      0.76 o
  -4   0   3        1.09        1.03      0.08 o
  -3   0   3        0.90        1.62      0.08 o
  -2   0   3        0.27        0.12      0.08 o
  -1   0   3      114.76      114.34      1.68 o
   0   0   3       77.42       75.20      1.13 o
   1   0   3      310.37      289.66      4.21 o
   2   0   3      541.20      623.93      9.00 o
   3   0   3      154.79      197.71      2.93 o
   4   0   3        0.01        0.52      0.09 o
   5   0   3       99.24      103.29      1.62 o
   6   0   3        0.07        0.28      0.15 o
   7   0   3        0.36        0.00      0.30 o
   8   0   3       26.71       24.32      1.92 o
  -8   1   3        1.07        1.28      0.64 o
  -7   1   3        1.56        2.52      0.53 o
  -6   1   3        0.79        1.03      0.42 o
  -5   1   3       66.86       68.29      1.25 o
  -4   1   3      260.09      245.33      4.41 o
  -3   1   3      362.50      357.14      5.82 o
  -2   1   3        0.20        0.18      0.12 o
  -1   1   3      652.00      684.44     11.20 o
   0   1   3      157.44      148.86      2.19 o
   1   1   3      427.35      432.61      6.25 o
   2   1   3       31.59       29.58      0.54 o
   3   1   3        0.24        0.10      0.10 o
   4   1   3        0.22        0.23      0.07 o
   5   1   3        1.95        1.56      0.13 o
   6   1   3        4.83        3.83      0.34 o
   7   1   3        0.02       -0.13      0.13 o
   8   1   3        0.95        0.13      0.35 o
  -8   2   3        0.07        0.85      0.64 o
  -7   2   3        0.02        0.43      0.64 o
  -6   2   3        5.33        5.11      0.28 o
  -5   2   3        6.74        6.16      0.20 o
  -4   2   3      328.68      345.42      4.69 o
  -3   2   3      311.62      332.05      6.16 o
  -2   2   3       17.81       15.05      0.43 o
  -1   2   3      384.28      369.22      7.24 o
   0   2   3      557.02      575.06     10.00 o
   1   2   3      133.67      130.08      1.86 o
   2   2   3       50.77       48.49      0.76 o
   3   2   3      137.43      125.16      1.89 o
   4   2   3       22.58       22.91      0.42 o
   5   2   3        1.79        1.01      0.13 o
   6   2   3        0.02       -0.05      0.11 o
   7   2   3        0.94        0.81      0.19 o
   8   2   3        1.04        1.07      0.35 o
   9   2   3        3.83        4.05      1.07 o
  -8   3   3       27.33       24.96      1.92 o
  -7   3   3        9.56        8.32      1.07 o
  -6   3   3        8.35        9.38      0.96 o
  -5   3   3        0.83        0.98      0.14 o
  -4   3   3        1.28        1.64      0.13 o
  -3   3   3       83.99       99.38      2.78 o
  -2   3   3      144.15      147.65      3.88 o
  -1   3   3      162.25      142.16      3.40 o
   0   3   3      487.17      516.73     12.11 o
   1   3   3      105.54      103.82      2.13 o
   2   3   3       43.26       44.11      0.72 o
   3   3   3      288.95      279.51      4.29 o
   4   3   3        4.20        4.54      0.18 o
   5   3   3        0.79        0.30      0.08 o
   6   3   3       23.37       24.62      0.56 o
   7   3   3        3.91        2.99      0.37 o
   8   3   3        1.56        1.49      0.31 o
   9   3   3       13.94       14.58      0.97 o
  -8   4   3        0.11       -0.21      0.64 o
  -7   4   3        1.10        0.21      0.64 o
  -6   4   3       38.64       40.87      1.58 o
  -5   4   3       11.77       13.11      0.50 o
  -4   4   3        7.76        8.13      0.29 o
  -3   4   3      175.07      184.21      3.37 o
  -2   4   3     1323.48     1483.78     28.40 o
  -1   4   3       91.19      101.86      1.68 o
   0   4   3        5.55        5.95      0.19 o
   1   4   3       73.07       66.38      1.39 o
   2   4   3        0.06        0.17      0.10 o
   3   4   3        1.09        2.01      0.08 o
   4   4   3      459.79      443.49      7.02 o
   5   4   3        1.04        1.66      0.17 o
   6   4   3        5.36        4.50      0.23 o
   7   4   3        1.08        1.11      0.25 o
   8   4   3        3.24        3.30      0.34 o
   9   4   3        1.07        0.64      0.40 o
  -7   5   3       21.94       18.98      1.71 o
  -6   5   3        1.60        1.39      0.45 o
  -5   5   3        1.16        1.34      0.31 o
  -4   5   3       12.41       13.13      0.57 o
  -3   5   3        2.43        2.47      0.21 o
  -2   5   3       50.12       67.92      1.47 o
  -1   5   3       66.57       78.96      1.51 o
   0   5   3      288.69      282.70      5.35 o
   1   5   3        0.57        0.82      0.10 o
   2   5   3      146.81      150.53      2.67 o
   3   5   3       20.73       23.96      0.54 o
   4   5   3      225.23      225.81      3.46 o
   5   5   3        0.03        0.08      0.09 o
   6   5   3       86.35       83.39      1.63 o
   7   5   3        1.01        0.99      0.23 o
   8   5   3        9.20        8.39      0.45 o
   9   5   3        3.46        3.79      0.57 o
  -7   6   3        0.52        0.64      0.64 o
  -6   6   3        3.13        2.55      0.51 o
  -5   6   3        5.03        4.00      0.51 o
  -4   6   3       15.71       15.71      0.99 o
  -3   6   3        0.01       -0.04      0.14 o
  -2   6   3      158.86      155.57      3.82 o
  -1   6   3       54.07       71.95      1.86 o
   0   6   3       35.00       44.04      0.95 o
   1   6   3        0.03        0.00      0.11 o
   2   6   3       31.17       29.31      0.61 o
   3   6   3       35.90       35.67      0.70 o
   4   6   3        3.55        4.76      0.18 o
   5   6   3      107.51      119.06      2.47 o
   6   6   3      125.21      114.02      2.39 o
   7   6   3        3.99        3.68      0.34 o
   8   6   3        0.17       -0.17      0.23 o
   9   6   3        2.20        2.18      0.51 o
  -6   7   3        3.90        3.89      0.60 o
  -5   7   3        1.30        1.60      0.45 o
  -4   7   3       23.72       23.12      1.49 o
  -3   7   3        8.64        8.70      0.59 o
  -2   7   3        0.23        0.32      0.17 o
  -1   7   3       26.32       26.99      0.67 o
   0   7   3        0.65        1.47      0.15 o
   1   7   3       30.32       36.24      0.84 o
   2   7   3       15.45       14.64      0.37 o
   3   7   3        0.07       -0.07      0.09 o
   4   7   3        1.52        1.88      0.14 o
   5   7   3        6.87        7.04      0.38 o
   6   7   3       28.53       28.79      0.79 o
   7   7   3        1.19        0.93      0.23 o
   8   7   3       18.23       18.30      0.83 o
  -5   8   3        0.19       -0.21      0.30 o
  -4   8   3        4.44        4.43      0.51 o
  -3   8   3       20.87       20.13      1.28 o
  -2   8   3        7.17        4.82      0.45 o
  -1   8   3       10.69        9.52      0.51 o
   0   8   3       47.73       56.52      1.03 o
   1   8   3        0.40        0.09      0.15 o
   2   8   3        7.69        7.22      0.27 o
   3   8   3        7.28        8.16      0.25 o
   4   8   3        3.53        3.21      0.18 o
   5   8   3        5.28        4.67      0.34 o
   6   8   3       17.58       17.85      0.64 o
   7   8   3       46.12       46.92      1.24 o
   8   8   3        3.68        3.33      0.34 o
  -5   9   3        8.39        8.89      0.82 o
  -4   9   3        2.35        3.27      0.51 o
  -3   9   3        4.87        6.13      0.60 o
  -2   9   3        2.38        2.70      0.45 o
  -1   9   3       50.43       40.88      2.77 o
   0   9   3        4.74        2.99      0.64 o
   1   9   3       17.60       16.26      0.39 o
   2   9   3        5.52        3.67      0.32 o
   3   9   3       24.53       23.92      0.54 o
   4   9   3       11.82       12.76      0.45 o
   5   9   3       17.26       18.03      0.64 o
   6   9   3       10.20       10.96      0.58 o
   7   9   3        1.18        0.87      0.30 o
   8   9   3        0.09        0.26      0.35 o
  -4  10   3        3.15        5.54      0.75 o
  -3  10   3        0.02       -0.11      0.30 o
  -2  10   3        3.92        3.34      0.45 o
  -1  10   3        0.01        0.11      0.32 o
   0  10   3        1.73        1.71      0.45 o
   1  10   3       98.93       90.44      4.27 o
   2  10   3        0.00       -0.08      0.11 o
   3  10   3       36.50       37.93      0.82 o
   4  10   3        7.02        6.98      0.44 o
   5  10   3        3.71        3.74      0.32 o
   6  10   3        8.41        8.69      0.45 o
   7  10   3        0.20       -0.26      0.31 o
  -2  11   3        0.48        0.32      0.53 o
  -1  11   3       12.03       14.19      0.90 o
   0  11   3       23.22       21.44      1.06 o
   1  11   3       65.19       66.66      2.41 o
   2  11   3        4.04        3.71      0.51 o
   3  11   3        9.15        9.37      0.38 o
   4  11   3        0.48        0.68      0.19 o
   5  11   3        0.34        0.03      0.18 o
   6  11   3        8.63        8.60      0.47 o
  -1  12   3        0.00        1.07      0.64 o
   0  12   3        0.09       -0.04      0.35 o
   1  12   3        1.87        2.77      0.45 o
   2  12   3        8.25        8.22      0.75 o
   3  12   3       39.17       42.75      1.39 o
   4  12   3        0.00        0.16      0.25 o
   5  12   3        0.09        0.02      0.28 o
  -3  -9   4       36.07       38.34      1.58 o
  -2  -9   4        0.06       -0.21      0.64 o
  -1  -9   4        2.07        2.56      0.64 o
  -5  -8   4        1.02        1.60      0.45 o
  -4  -8   4        3.33        4.33      1.07 o
  -3  -8   4        3.62        3.71      0.51 o
  -2  -8   4       12.94       11.37      0.84 o
  -1  -8   4        0.11       -0.11      0.32 o
   0  -8   4        0.19        0.21      0.43 o
   1  -8   4        0.07        0.21      0.43 o
   2  -8   4       16.46       20.26      1.49 o
  -6  -7   4        4.46        4.80      0.60 o
  -5  -7   4        1.37        0.85      0.35 o
  -4  -7   4        6.86        6.66      0.67 o
  -3  -7   4        0.22        0.17      0.75 o
  -2  -7   4       35.01       36.19      1.15 o
  -1  -7   4        1.46        0.95      0.28 o
   0  -7   4       35.21       34.35      1.36 o
   1  -7   4        5.42        5.33      0.85 o
   2  -7   4        7.10        5.76      0.85 o
   3  -7   4       11.20        9.60      1.07 o
  -7  -6   4        0.06       -0.04      0.35 o
  -6  -6   4        5.64        4.40      0.60 o
  -5  -6   4       14.71       14.96      0.90 o
  -4  -6   4       17.17       18.74      0.97 o
  -3  -6   4       51.26       51.05      1.79 o
  -2  -6   4        1.18        1.20      0.28 o
  -1  -6   4       22.74       21.41      1.14 o
   0  -6   4       19.28       18.93      0.69 o
   1  -6   4        0.13        0.00      0.30 o
   2  -6   4       18.03       16.85      1.28 o
   3  -6   4        2.38        2.56      0.64 o
   4  -6   4        1.19        1.49      0.64 o
  -7  -5   4       11.03        8.13      0.75 o
  -6  -5   4        0.30        0.53      0.32 o
  -5  -5   4        0.03        0.43      0.30 o
  -4  -5   4       12.87       14.09      0.82 o
  -3  -5   4      148.04      147.73      4.28 o
  -2  -5   4       75.39       73.65      1.89 o
  -1  -5   4       11.78       11.17      0.49 o
   0  -5   4        0.25        0.14      0.13 o
   1  -5   4        0.08       -0.21      0.40 o
   2  -5   4        0.06       -0.21      0.21 o
   3  -5   4       11.02        8.91      0.75 o
   4  -5   4        6.99        7.62      1.07 o
   5  -5   4        0.41        1.73      0.45 o
  -8  -4   4       50.85       44.38      4.16 o
  -7  -4   4        3.86        4.16      0.60 o
  -6  -4   4       15.14       14.17      0.82 o
  -5  -4   4        7.55        6.71      0.44 o
  -4  -4   4       38.75       38.47      1.24 o
  -3  -4   4       29.89       26.72      0.69 o
  -2  -4   4       52.83       58.65      1.28 o
  -1  -4   4        4.70        5.62      0.23 o
   0  -4   4        4.09        4.59      0.31 o
   1  -4   4        9.36        8.66      0.30 o
   2  -4   4       20.54       18.23      0.58 o
   3  -4   4       13.67       11.00      0.53 o
   4  -4   4        2.89        2.06      0.45 o
   5  -4   4        0.60        0.34      0.43 o
   6  -4   4        2.76        2.83      0.53 o
  -8  -3   4        0.23        0.52      0.31 o
  -7  -3   4        0.14        0.19      0.27 o
  -6  -3   4       27.09       28.21      1.28 o
  -5  -3   4        1.35        1.24      0.35 o
  -4  -3   4        0.13        0.16      0.17 o
  -3  -3   4        0.03        0.21      0.09 o
  -2  -3   4      239.96      262.42      6.03 o
  -1  -3   4      611.19      630.75     10.36 o
   0  -3   4       76.52       84.01      1.36 o
   1  -3   4       55.43       60.82      1.05 o
   2  -3   4        3.68        4.61      0.25 o
   3  -3   4        4.13        5.30      0.37 o
   4  -3   4       11.48        7.92      0.49 o
   5  -3   4       70.81       62.23      2.18 o
   6  -3   4        3.04        4.49      0.60 o
  -8  -2   4       14.51       16.34      0.92 o
  -7  -2   4        2.97        3.05      0.34 o
  -6  -2   4       12.50       12.29      0.53 o
  -5  -2   4       46.93       50.12      1.39 o
  -4  -2   4        1.40        1.74      0.16 o
  -3  -2   4      119.58      127.13      3.25 o
  -2  -2   4       55.53       56.35      1.03 o
  -1  -2   4      489.93      493.36      8.15 o
   0  -2   4        0.00        1.03      0.10 o
   1  -2   4        0.00        0.30      0.19 o
   2  -2   4       13.74       14.16      0.36 o
   3  -2   4        1.76        1.47      0.17 o
   4  -2   4       18.70       16.91      0.65 o
   5  -2   4       15.55       13.40      0.55 o
   6  -2   4        4.88        4.57      0.64 o
   7  -2   4        7.15        6.95      0.85 o
  -8  -1   4        1.17        1.33      0.32 o
  -7  -1   4       16.18       18.03      0.66 o
  -6  -1   4       27.38       25.57      0.83 o
  -5  -1   4        6.00        6.45      0.51 o
  -4  -1   4        0.01       -0.10      0.10 o
  -3  -1   4      100.98      102.88      1.67 o
  -2  -1   4        0.07        0.52      0.10 o
  -1  -1   4      273.85      271.02      4.51 o
   0  -1   4       96.03      109.63      1.78 o
   1  -1   4       28.73       43.53      0.77 o
   2  -1   4       31.05       24.50      0.52 o
   3  -1   4      104.83      113.86      1.86 o
   4  -1   4        7.01        6.66      0.24 o
   5  -1   4        0.01       -0.20      0.20 o
   6  -1   4       62.02       49.42      1.52 o
   7  -1   4       32.76       30.43      1.43 o
  -8   0   4        0.57        0.26      0.35 o
  -7   0   4       16.25       15.17      0.58 o
  -6   0   4       78.73       78.82      1.78 o
  -5   0   4        5.39        6.01      0.37 o
  -4   0   4       37.52       41.55      0.78 o
  -3   0   4       10.94       10.45      0.27 o
  -2   0   4        5.15        4.24      0.19 o
  -1   0   4       53.53       52.32      0.81 o
   0   0   4      221.54      218.32      3.20 o
   1   0   4      161.08      149.74      2.22 o
   2   0   4      101.86      111.14      1.69 o
   3   0   4       24.45       23.38      0.44 o
   4   0   4       16.46       13.40      0.34 o
   5   0   4        2.56        2.88      0.17 o
   6   0   4        3.08        2.09      0.31 o
   7   0   4        1.95        2.47      0.40 o
   8   0   4        2.11        2.77      0.51 o
  -8   1   4        0.13        0.64      0.64 o
  -7   1   4        0.31        0.47      0.35 o
  -6   1   4      147.11      153.01      6.40 o
  -5   1   4       99.77      104.81      2.07 o
  -4   1   4        2.11        2.67      0.15 o
  -3   1   4       92.59       79.99      1.59 o
  -2   1   4       67.88       68.07      1.23 o
  -1   1   4       54.00       56.89      0.96 o
   0   1   4      106.02      104.42      1.48 o
   1   1   4      354.47      357.04      5.57 o
   2   1   4       51.74       50.97      0.84 o
   3   1   4       55.14       55.65      0.92 o
   4   1   4        1.06        0.92      0.10 o
   5   1   4        0.28        0.31      0.12 o
   6   1   4        4.33        3.37      0.28 o
   7   1   4       18.95       17.97      0.77 o
   8   1   4       25.71       27.22      1.33 o
  -8   2   4        1.64        2.35      0.85 o
  -7   2   4        0.16        0.00      0.43 o
  -6   2   4        1.25        1.28      0.75 o
  -5   2   4        9.57       13.51      0.36 o
  -4   2   4       64.14       66.75      1.81 o
  -3   2   4        0.55        0.72      0.09 o
  -2   2   4       38.29       41.59      1.50 o
  -1   2   4       25.97       24.26      0.51 o
   0   2   4      123.62      122.29      2.29 o
   1   2   4        0.01        0.98      0.08 o
   2   2   4       32.25       24.89      0.44 o
   3   2   4        8.88        8.98      0.23 o
   4   2   4      189.58      183.74      2.76 o
   5   2   4        0.20        0.30      0.10 o
   6   2   4        1.49        0.99      0.20 o
   7   2   4       21.40       22.24      0.95 o
   8   2   4        1.66        1.62      0.96 o
  -8   3   4        2.53        2.99      0.85 o
  -7   3   4        0.00       -0.21      0.43 o
  -6   3   4        0.00       -0.21      0.30 o
  -5   3   4       29.25       30.26      0.73 o
  -4   3   4      378.66      407.73      6.72 o
  -3   3   4       23.91       25.28      0.62 o
  -2   3   4       89.35       84.48      1.57 o
  -1   3   4       36.20       36.16      0.72 o
   0   3   4        5.84        7.02      0.22 o
   1   3   4        0.10        0.91      0.09 o
   2   3   4     2436.95     2473.65     37.36 o
   3   3   4        4.41        6.92      0.20 o
   4   3   4       10.80       11.25      0.31 o
   5   3   4        3.66        2.91      0.31 o
   6   3   4        5.18        4.53      0.28 o
   7   3   4        2.59        3.11      0.31 o
   8   3   4        1.59        1.76      0.31 o
  -8   4   4        0.98        0.64      0.85 o
  -7   4   4        1.35        1.49      0.64 o
  -6   4   4       10.00       10.66      1.07 o
  -5   4   4        6.53        6.65      0.46 o
  -4   4   4       19.91       24.63      0.59 o
  -3   4   4       29.89       35.78      0.71 o
  -2   4   4      157.83      158.33      3.71 o
  -1   4   4      107.49      111.41      2.67 o
   0   4   4        6.78        7.30      0.35 o
   1   4   4      126.13      131.43      2.40 o
   2   4   4      664.95      699.39     11.51 o
   3   4   4       42.94       40.92      0.78 o
   4   4   4      157.50      162.43      2.78 o
   5   4   4       15.69       12.74      0.40 o
   6   4   4      105.17       97.61      2.18 o
   7   4   4       26.50       27.90      1.02 o
   8   4   4       10.33       10.27      0.65 o
   9   4   4       25.52       28.15      1.71 o
  -7   5   4        2.48        1.92      0.85 o
  -6   5   4        0.93        0.51      0.35 o
  -5   5   4        0.54        0.21      0.25 o
  -4   5   4       46.59       47.19      1.43 o
  -3   5   4        0.34       -0.12      0.12 o
  -2   5   4       63.72       74.76      2.37 o
  -1   5   4       12.14       17.96      0.49 o
   0   5   4      164.85      157.26      2.83 o
   1   5   4       73.29       74.01      1.41 o
   2   5   4       10.34        8.65      0.26 o
   3   5   4      614.91      641.59     12.37 o
   4   5   4      452.12      478.94      7.94 o
   5   5   4        0.24        0.32      0.11 o
   6   5   4        3.49        3.87      0.32 o
   7   5   4       21.20       20.67      0.81 o
   8   5   4       11.39       11.60      0.73 o
  -7   6   4        0.01        0.21      0.64 o
  -6   6   4        4.73        4.21      0.96 o
  -5   6   4        0.96        0.99      0.37 o
  -4   6   4        1.20        0.43      0.25 o
  -3   6   4       14.38       15.58      0.75 o
  -2   6   4       37.65       39.19      1.00 o
  -1   6   4        8.18        4.87      0.26 o
   0   6   4       54.21       58.21      1.13 o
   1   6   4        2.90        4.52      0.19 o
   2   6   4       17.03       16.03      0.41 o
   3   6   4       14.40       15.02      0.49 o
   4   6   4       11.43       12.26      0.32 o
   5   6   4       32.25       28.44      0.70 o
   6   6   4       26.06       26.39      0.99 o
   7   6   4        0.04       -0.12      0.23 o
   8   6   4        5.44        6.27      0.53 o
  -6   7   4        1.59        1.81      0.45 o
  -5   7   4        6.57        6.88      0.67 o
  -4   7   4        0.02       -0.21      0.30 o
  -3   7   4        1.68        1.09      0.25 o
  -2   7   4        0.95        4.00      0.53 o
  -1   7   4        9.23        9.92      0.43 o
   0   7   4       19.75       21.38      0.55 o
   1   7   4       22.18       23.05      0.55 o
   2   7   4        0.11        0.05      0.11 o
   3   7   4       14.15       12.67      0.35 o
   4   7   4       22.45       25.73      0.51 o
   5   7   4      124.83      119.63      2.22 o
   6   7   4       19.75       18.57      0.61 o
   7   7   4       14.81       16.32      0.60 o
   8   7   4        2.94        2.80      0.34 o
  -6   8   4        1.87        1.52      0.51 o
  -5   8   4        5.82        5.68      0.85 o
  -4   8   4        0.31        0.38      0.35 o
  -3   8   4       44.38       36.40      1.51 o
  -2   8   4       38.68       32.42      1.92 o
  -1   8   4       47.40       45.56      1.58 o
   0   8   4       18.21       16.35      0.45 o
   1   8   4      103.80      100.00      2.10 o
   2   8   4       22.40       20.79      0.58 o
   3   8   4       20.83       21.29      0.47 o
   4   8   4        3.63        2.98      0.19 o
   5   8   4       15.10       15.00      0.52 o
   6   8   4       18.80       18.46      0.66 o
   7   8   4        2.35        2.00      0.28 o
   8   8   4        1.25        1.07      0.31 o
  -5   9   4        0.76        0.64      0.45 o
  -4   9   4        7.97        8.75      0.75 o
  -3   9   4        2.27        2.29      0.45 o
  -2   9   4       19.03       14.63      0.90 o
  -1   9   4      208.23      180.02      7.89 o
   0   9   4        7.59        5.33      0.64 o
   1   9   4       24.10       21.79      0.60 o
   2   9   4        1.09        0.28      0.25 o
   3   9   4       38.23       36.17      0.74 o
   4   9   4       44.20       43.60      1.14 o
   5   9   4        1.70        1.54      0.23 o
   6   9   4        1.16        1.27      0.28 o
   7   9   4        3.88        3.84      0.36 o
   8   9   4        1.47        2.01      0.34 o
  -4  10   4        0.29        0.53      0.53 o
  -3  10   4        8.48        8.00      0.75 o
  -2  10   4       29.74       28.37      1.36 o
  -1  10   4       64.87       61.34      2.26 o
   0  10   4        4.77        5.76      0.85 o
   1  10   4       17.55       16.17      1.71 o
   2  10   4       12.64       13.75      1.81 o
   3  10   4       24.51       25.96      0.97 o
   4  10   4       79.87       86.46      2.27 o
   5  10   4        0.00       -0.16      0.23 o
   6  10   4        4.50        4.63      0.36 o
   7  10   4        0.05       -0.15      0.28 o
  -3  11   4        1.12        0.32      0.45 o
  -2  11   4        1.22        2.13      0.51 o
  -1  11   4        0.89        1.60      0.45 o
   0  11   4       29.42       25.50      1.21 o
   1  11   4       59.58       57.59      2.99 o
   2  11   4        3.20        2.75      0.53 o
   3  11   4        2.36        2.05      0.26 o
   4  11   4        4.14        4.86      0.32 o
   5  11   4       16.38       17.46      0.59 o
   6  11   4       36.00       40.20      1.12 o
  -1  12   4        1.84        3.03      0.53 o
   0  12   4        0.10        0.32      0.45 o
   1  12   4        3.20        3.18      0.53 o
   2  12   4        0.00       -0.21      0.43 o
   3  12   4       16.41       18.22      0.81 o
   4  12   4       17.84       20.05      1.06 o
   5  12   4        2.41        1.73      0.27 o
  -3  -8   5        0.93        0.53      0.45 o
  -2  -8   5        5.87        5.55      1.07 o
  -1  -8   5        0.44        0.38      0.35 o
   0  -8   5        0.43        0.43      0.64 o
  -5  -7   5        9.09        9.85      0.82 o
  -4  -7   5        2.87        2.51      0.51 o
  -3  -7   5        0.83        0.43      0.43 o
  -2  -7   5        7.64        6.40      0.60 o
  -1  -7   5        1.57        1.96      0.45 o
   0  -7   5        4.19        3.74      0.64 o
   1  -7   5        0.04        0.00      0.43 o
   2  -7   5        1.74        1.49      0.64 o
  -6  -6   5        3.15        2.18      0.51 o
  -5  -6   5       43.71       45.86      2.77 o
  -4  -6   5       27.72       23.56      1.12 o
  -3  -6   5        0.46        0.00      0.30 o
  -2  -6   5        1.69        2.33      0.37 o
  -1  -6   5       13.96       13.90      0.65 o
   0  -6   5        4.04        4.06      0.45 o
   1  -6   5       10.06        6.67      0.64 o
   2  -6   5        5.31        5.55      0.85 o
   3  -6   5        0.46        0.00      0.43 o
  -7  -5   5        0.12        0.21      0.53 o
  -6  -5   5        4.30        4.09      0.75 o
  -5  -5   5        2.76        2.62      0.53 o
  -4  -5   5       33.25       31.24      1.28 o
  -3  -5   5        7.53        6.73      0.60 o
  -2  -5   5        7.78        8.68      0.49 o
  -1  -5   5        1.26        1.41      0.21 o
   0  -5   5        5.36        4.97      0.32 o
   1  -5   5       19.87       16.18      1.60 o
   2  -5   5        0.44       -0.11      0.32 o
   3  -5   5        1.54        1.28      0.64 o
   4  -5   5        0.55        1.92      0.64 o
  -7  -4   5        0.00       -0.26      0.35 o
  -6  -4   5        1.15        0.26      0.35 o
  -5  -4   5        4.42        4.48      0.51 o
  -4  -4   5       20.29       20.40      0.77 o
  -3  -4   5      208.96      206.07      5.06 o
  -2  -4   5        2.87        3.38      0.23 o
  -1  -4   5       55.56       54.15      1.30 o
   0  -4   5        3.91        4.13      0.25 o
   1  -4   5        0.04        0.24      0.15 o
   2  -4   5       41.67       33.49      1.36 o
   3  -4   5       69.01       50.77      1.81 o
   4  -4   5        0.01       -0.11      0.30 o
   5  -4   5        0.02        0.53      0.45 o
  -8  -3   5        4.56        4.58      0.96 o
  -7  -3   5        7.96        8.07      0.75 o
  -6  -3   5        0.65        0.21      0.43 o
  -5  -3   5        2.01        2.07      0.35 o
  -4  -3   5        1.66        2.33      0.27 o
  -3  -3   5       72.79       76.34      2.71 o
  -2  -3   5        1.11        0.67      0.12 o
  -1  -3   5        6.85        6.95      0.38 o
   0  -3   5        5.12        5.82      0.28 o
   1  -3   5        4.19        3.33      0.25 o
   2  -3   5       20.07       18.58      0.53 o
   3  -3   5       16.16       14.98      0.82 o
   4  -3   5       25.00       24.98      0.90 o
   5  -3   5        2.59        2.63      0.45 o
   6  -3   5        0.01       -0.26      0.75 o
  -8  -2   5       11.13       11.40      1.39 o
  -7  -2   5        1.32        2.10      0.53 o
  -6  -2   5        0.07       -0.32      0.32 o
  -5  -2   5        9.90        8.96      0.96 o
  -4  -2   5        1.63        1.64      0.25 o
  -3  -2   5        3.74        3.47      0.31 o
  -2  -2   5        4.98        5.29      0.21 o
  -1  -2   5       29.26       33.19      0.68 o
   0  -2   5        2.30        1.84      0.16 o
   1  -2   5      138.62      135.07      2.16 o
   2  -2   5        2.04        1.48      0.15 o
   3  -2   5        8.70        7.81      0.37 o
   4  -2   5      153.39      120.66      3.08 o
   5  -2   5       77.61       66.31      1.93 o
   6  -2   5        3.81        3.24      0.53 o
   7  -2   5        4.01        4.48      0.85 o
  -8  -1   5       10.69        9.40      0.75 o
  -7  -1   5        0.06        0.32      0.32 o
  -6  -1   5        0.10       -0.30      0.30 o
  -5  -1   5       11.97       11.12      0.53 o
  -4  -1   5        3.49        3.84      0.27 o
  -3  -1   5       53.60       56.19      1.05 o
  -2  -1   5        9.66       10.01      0.27 o
  -1  -1   5       53.84       58.31      1.21 o
   0  -1   5       54.02       57.89      0.97 o
   1  -1   5        1.37        0.68      0.08 o
   2  -1   5       30.28       27.30      0.56 o
   3  -1   5        4.45        4.97      0.26 o
   4  -1   5        8.36        5.77      0.28 o
   5  -1   5        0.10        0.00      0.25 o
   6  -1   5        0.01        0.00      0.27 o
   7  -1   5        4.37        3.71      0.96 o
  -8   0   5       28.17       30.29      1.28 o
  -7   0   5       36.72       38.28      1.19 o
  -6   0   5        0.25        0.36      0.25 o
  -5   0   5       16.61       14.99      0.62 o
  -4   0   5        2.63        1.89      0.19 o
  -3   0   5        5.01        3.88      0.31 o
  -2   0   5       50.52       55.10      0.84 o
  -1   0   5       12.47       10.05      0.27 o
   0   0   5      137.43      128.45      1.93 o
   1   0   5        2.21        2.01      0.09 o
   2   0   5       93.16       90.37      1.52 o
   3   0   5        2.63        3.20      0.16 o
   4   0   5       40.09       39.42      1.02 o
   5   0   5       19.46       16.04      0.53 o
   6   0   5       62.71       60.60      1.76 o
   7   0   5        4.39        3.95      0.40 o
  -8   1   5        0.00       -0.43      0.43 o
  -7   1   5       12.95       12.84      0.82 o
  -6   1   5        0.23        0.07      0.25 o
  -5   1   5        1.54        1.07      0.25 o
  -4   1   5       36.48       41.34      0.85 o
  -3   1   5        0.12       -0.11      0.11 o
  -2   1   5        1.81        0.93      0.09 o
  -1   1   5       23.04       23.04      0.47 o
   0   1   5       53.46       65.59      1.03 o
   1   1   5        4.76        4.62      0.15 o
   2   1   5      369.97      356.15      5.23 o
   3   1   5       10.23        9.55      0.30 o
   4   1   5       29.94       29.77      0.62 o
   5   1   5       51.31       53.13      1.16 o
   6   1   5        1.97        1.28      0.23 o
   7   1   5       24.95       24.77      1.02 o
   8   1   5        1.98        2.48      0.51 o
  -8   2   5        0.07        0.21      0.43 o
  -7   2   5        8.94        8.53      1.07 o
  -6   2   5       60.45       68.05      2.25 o
  -5   2   5        0.29        0.46      0.25 o
  -4   2   5       30.91       27.17      0.60 o
  -3   2   5        1.39        1.53      0.12 o
  -2   2   5        0.72        0.60      0.10 o
  -1   2   5      125.51      130.72      2.38 o
   0   2   5     2607.23     2826.54     43.71 o
   1   2   5      380.92      435.31      7.44 o
   2   2   5       18.08       21.57      0.43 o
   3   2   5       64.59       57.41      1.00 o
   4   2   5       64.11       58.25      1.11 o
   5   2   5        4.77        5.22      0.28 o
   6   2   5        2.91        2.65      0.58 o
   7   2   5        6.86        7.13      0.49 o
   8   2   5        5.16        5.51      0.53 o
  -8   3   5        0.99        0.85      0.64 o
  -7   3   5        0.01       -0.21      0.43 o
  -6   3   5        0.41        0.36      0.19 o
  -5   3   5       26.33       26.66      0.77 o
  -4   3   5        3.69        3.96      0.22 o
  -3   3   5       11.57       11.33      0.47 o
  -2   3   5       76.15       76.35      1.88 o
  -1   3   5       18.31       17.17      0.38 o
   0   3   5     1231.11     1348.14     22.02 o
   1   3   5        0.00        0.06      0.12 o
   2   3   5      240.04      255.43      3.95 o
   3   3   5       67.24       73.26      1.15 o
   4   3   5      251.85      240.50      4.03 o
   5   3   5       31.90       31.53      0.76 o
   6   3   5       29.16       30.78      0.88 o
   7   3   5       96.79       98.10      2.18 o
   8   3   5       12.54       13.28      0.89 o
  -7   4   5        0.16        0.00      0.64 o
  -6   4   5        3.98        4.91      0.85 o
  -5   4   5        1.69        2.40      0.25 o
  -4   4   5       11.60       11.84      0.38 o
  -3   4   5        4.99        6.87      0.34 o
  -2   4   5       66.64       62.31      1.21 o
  -1   4   5       12.46       16.08      0.41 o
   0   4   5       33.49       29.81      0.64 o
   1   4   5     2157.68     2317.26     37.82 o
   2   4   5      776.10      874.41     13.23 o
   3   4   5        0.35        0.21      0.09 o
   4   4   5       10.15        8.52      0.36 o
   5   4   5       21.10       19.12      0.53 o
   6   4   5        3.63        3.70      0.28 o
   7   4   5      154.77      155.25      3.32 o
   8   4   5       42.31       45.61      2.77 o
  -7   5   5        0.81        0.21      0.64 o
  -6   5   5        0.01       -0.43      0.43 o
  -5   5   5        0.13        0.21      0.25 o
  -4   5   5       15.62       15.39      0.82 o
  -3   5   5        2.34        1.54      0.16 o
  -2   5   5       13.11       13.15      0.69 o
  -1   5   5       78.70       72.41      1.37 o
   0   5   5        0.69        1.03      0.10 o
   1   5   5       24.30       24.46      0.55 o
   2   5   5        1.38        1.35      0.14 o
   3   5   5        7.77        8.41      0.26 o
   4   5   5      148.26      151.46      2.89 o
   5   5   5        2.03        1.45      0.19 o
   6   5   5       35.29       34.46      0.93 o
   7   5   5       26.92       28.30      1.02 o
   8   5   5       59.17       62.69      2.52 o
  -7   6   5        1.57        0.64      0.64 o
  -6   6   5        0.58        0.55      0.35 o
  -5   6   5        7.76        6.77      0.49 o
  -4   6   5        4.63        3.66      0.37 o
  -3   6   5        0.02       -0.21      0.21 o
  -2   6   5       30.79       28.48      0.84 o
  -1   6   5       66.45       69.90      1.48 o
   0   6   5       14.25       14.54      0.43 o
   1   6   5      155.12      141.20      2.87 o
   2   6   5        8.10        8.93      0.36 o
   3   6   5      195.92      196.97      3.60 o
   4   6   5       25.33       28.02      0.97 o
   5   6   5       32.02       30.45      0.82 o
   6   6   5       29.76       30.19      1.13 o
   7   6   5        6.82        5.84      0.49 o
   8   6   5       34.22       34.85      1.22 o
  -6   7   5        0.01       -0.32      0.32 o
  -5   7   5       17.37       16.68      0.97 o
  -4   7   5       17.59       17.98      0.97 o
  -3   7   5        8.65        7.90      0.60 o
  -2   7   5        1.24        1.40      0.17 o
  -1   7   5       37.20       38.93      0.92 o
   0   7   5       89.29       84.85      1.85 o
   1   7   5       86.74       79.32      1.96 o
   2   7   5        9.56       10.16      0.34 o
   3   7   5        0.50        0.31      0.10 o
   4   7   5       27.02       27.06      0.67 o
   5   7   5       15.18       14.29      0.62 o
   6   7   5       13.58       11.97      1.06 o
   7   7   5        0.19        0.00      0.25 o
   8   7   5        6.32        6.35      0.56 o
  -6   8   5        2.76        3.74      0.64 o
  -5   8   5        0.03        0.00      0.43 o
  -4   8   5       11.51       10.57      0.75 o
  -3   8   5      300.00      266.40     11.30 o
  -2   8   5       17.46       13.13      0.75 o
  -1   8   5        3.94        2.98      0.27 o
   0   8   5       20.69       23.58      1.14 o
   1   8   5       85.87       81.72      1.99 o
   2   8   5       97.07       91.40      2.30 o
   3   8   5       27.00       27.65      0.66 o
   4   8   5        7.49        7.81      0.33 o
   5   8   5        0.93        1.49      0.27 o
   6   8   5        0.37        0.48      0.27 o
   7   8   5        2.68        3.73      0.40 o
   8   8   5        5.24        5.46      0.63 o
  -5   9   5        2.61        2.35      1.07 o
  -4   9   5        6.88        5.55      0.60 o
  -3   9   5       47.83       47.14      1.88 o
  -2   9   5        5.66        4.48      0.85 o
  -1   9   5       48.15       37.75      2.13 o
   0   9   5       23.04       19.71      0.87 o
   1   9   5       34.48       34.38      0.84 o
   2   9   5      121.12      117.46      2.50 o
   3   9   5        5.40        5.76      0.34 o
   4   9   5      116.24      118.67      2.58 o
   5   9   5        5.22        4.58      0.68 o
   6   9   5        0.50        1.04      0.31 o
   7   9   5        0.84        0.73      0.38 o
  -4  10   5        0.07       -0.09      0.35 o
  -3  10   5        0.55        0.00      0.53 o
  -2  10   5       32.84       27.55      1.28 o
  -1  10   5       70.31       60.79      3.20 o
   0  10   5        1.75        0.85      0.64 o
   1  10   5        0.75        1.02      0.19 o
   2  10   5        9.42        8.32      0.51 o
   3  10   5       70.11       74.75      1.73 o
   4  10   5      177.21      188.13      4.59 o
   5  10   5       61.97       59.99      2.18 o
   6  10   5      126.86      127.12      5.76 o
   7  10   5        0.18        0.37      0.31 o
  -3  11   5        1.80        2.30      0.51 o
  -2  11   5       11.32       12.91      0.90 o
  -1  11   5        1.79        2.56      0.64 o
   0  11   5        1.17        2.13      0.64 o
   1  11   5       43.38       40.53      2.35 o
   2  11   5       24.55       24.88      1.02 o
   3  11   5       25.41       26.05      1.35 o
   4  11   5       21.81       21.59      0.97 o
   5  11   5        1.53        1.17      0.32 o
   6  11   5       16.97       16.32      0.81 o
  -1  12   5        4.42        6.12      0.67 o
   0  12   5       12.23        9.60      1.07 o
   1  12   5        1.25        0.85      0.64 o
   2  12   5       11.13        9.81      1.07 o
   3  12   5        3.03        2.30      0.31 o
   4  12   5        0.78        1.13      0.31 o
   5  12   5       19.62       21.86      1.08 o
   1  13   5        1.96        2.67      0.75 o
   2  13   5        0.00       -0.21      0.64 o
   3  13   5        6.64        6.25      0.75 o
  -4  -7   6        0.10       -0.35      0.35 o
  -3  -7   6        4.67        4.70      0.60 o
  -2  -7   6        0.35        0.21      0.35 o
  -1  -7   6       12.00        9.55      0.75 o
   0  -7   6        1.38        1.77      0.64 o
  -5  -6   6        5.32        6.27      0.67 o
  -4  -6   6        4.24        2.72      0.51 o
  -3  -6   6        0.52        0.00      0.30 o
  -2  -6   6        6.48        6.31      0.60 o
  -1  -6   6        3.59        3.49      0.37 o
   0  -6   6        2.96        1.49      0.45 o
   1  -6   6        4.18        3.68      0.45 o
   2  -6   6        0.68        0.21      0.64 o
  -6  -5   6        6.44        6.64      0.67 o
  -5  -5   6       25.22       23.12      2.13 o
  -4  -5   6        6.12        6.36      0.67 o
  -3  -5   6        0.71        0.53      0.30 o
  -2  -5   6       15.50       15.08      0.65 o
  -1  -5   6        1.31        2.16      0.51 o
   0  -5   6       34.57       31.37      1.06 o
   1  -5   6       59.78       49.93      1.81 o
   2  -5   6        0.74        0.85      0.35 o
   3  -5   6        1.98        2.56      0.64 o
  -7  -4   6        0.23        0.64      0.53 o
  -6  -4   6        0.19       -0.13      0.35 o
  -5  -4   6       13.44       13.26      0.82 o
  -4  -4   6        0.21        0.32      0.30 o
  -3  -4   6        9.57        8.46      1.07 o
  -2  -4   6        3.77        3.61      0.28 o
  -1  -4   6       17.07       17.51      0.58 o
   0  -4   6       23.96       22.67      0.81 o
   1  -4   6        7.17        7.87      0.50 o
   2  -4   6       10.74       11.63      0.75 o
   3  -4   6        2.16        2.03      0.45 o
   4  -4   6        1.89        1.49      0.64 o
  -7  -3   6        5.46        3.74      0.60 o
  -6  -3   6        0.77        0.51      0.35 o
  -5  -3   6        0.14        0.11      0.30 o
  -4  -3   6        1.92        1.56      0.35 o
  -3  -3   6        0.72        0.37      0.17 o
  -2  -3   6        6.31        6.26      0.55 o
  -1  -3   6       19.63       19.41      0.65 o
   0  -3   6        4.28        3.82      0.25 o
   1  -3   6        0.17        0.27      0.17 o
   2  -3   6      100.70       83.25      2.12 o
   3  -3   6      134.66      114.68      4.05 o
   4  -3   6        8.65        8.15      0.67 o
   5  -3   6        3.85        4.69      0.85 o
  -7  -2   6        0.97        1.28      0.53 o
  -6  -2   6        0.32       -0.30      0.30 o
  -5  -2   6        8.39        8.33      0.75 o
  -4  -2   6        0.03       -0.07      0.21 o
  -3  -2   6        5.13        5.17      0.67 o
  -2  -2   6        2.14        2.03      0.21 o
  -1  -2   6        0.62        0.49      0.12 o
   0  -2   6       23.28       22.76      0.66 o
   1  -2   6        0.64        0.43      0.16 o
   2  -2   6        0.31        0.62      0.20 o
   3  -2   6        0.07        0.21      0.16 o
   4  -2   6       32.78       30.10      1.06 o
   5  -2   6       12.40       11.93      0.75 o
   6  -2   6        4.84        6.19      0.67 o
  -8  -1   6        0.02       -0.21      0.35 o
  -7  -1   6        0.41        0.17      0.35 o
  -6  -1   6        1.33        1.24      0.35 o
  -5  -1   6        1.30        0.75      0.30 o
  -4  -1   6      103.04      103.55      3.16 o
  -3  -1   6        2.06        1.61      0.33 o
  -2  -1   6        5.96        5.13      0.23 o
  -1  -1   6        0.29        0.25      0.11 o
   0  -1   6       61.95       61.70      1.15 o
   1  -1   6       44.13       39.22      0.76 o
   2  -1   6        7.26        7.53      0.33 o
   3  -1   6       21.87       16.50      0.92 o
   4  -1   6       58.72       53.30      1.30 o
   5  -1   6        0.05       -0.07      0.25 o
   6  -1   6        0.30        0.08      0.27 o
  -8   0   6        0.27        0.00      0.43 o
  -7   0   6        0.61        0.85      0.35 o
  -6   0   6        1.52        1.37      0.35 o
  -5   0   6        1.03        0.85      0.43 o
  -4   0   6        5.34        5.62      0.64 o
  -3   0   6       16.01       16.86      0.53 o
  -2   0   6       45.80       44.64      0.88 o
  -1   0   6        6.22        5.18      0.18 o
   0   0   6      206.48      204.59      3.02 o
   1   0   6       10.40        9.24      0.23 o
   2   0   6       13.74       14.21      0.34 o
   3   0   6      230.01      222.97      4.13 o
   4   0   6       73.63       70.45      1.51 o
   5   0   6       54.76       51.70      1.27 o
   6   0   6       10.14        9.85      0.59 o
   7   0   6        2.37        2.85      0.51 o
  -8   1   6        8.70        6.83      0.85 o
  -7   1   6        0.05       -0.04      0.35 o
  -6   1   6        0.38        0.00      0.25 o
  -5   1   6       12.15       12.75      0.57 o
  -4   1   6       13.31       11.88      0.49 o
  -3   1   6       44.01       49.71      1.04 o
  -2   1   6     1286.77     1357.48     22.21 o
  -1   1   6      186.72      212.39      2.96 o
   0   1   6        3.69        2.81      0.13 o
   1   1   6        1.47        2.54      0.15 o
   2   1   6       39.78       39.20      0.78 o
   3   1   6       21.21       21.14      0.49 o
   4   1   6       31.45       27.17      0.80 o
   5   1   6       69.31       73.18      1.53 o
   6   1   6        5.12        4.72      0.40 o
   7   1   6        1.66        1.71      0.37 o
  -8   2   6        1.14        0.43      0.64 o
  -7   2   6        2.35        1.99      0.35 o
  -6   2   6        3.70        3.09      0.43 o
  -5   2   6        9.17        7.47      0.40 o
  -4   2   6       15.70       15.29      0.48 o
  -3   2   6       21.64       22.82      0.59 o
  -2   2   6      143.88      134.30      2.42 o
  -1   2   6        9.93       10.46      0.28 o
   0   2   6       23.72       23.85      0.41 o
   1   2   6       89.25      106.72      1.65 o
   2   2   6      107.52      119.19      1.93 o
   3   2   6        2.38        2.13      0.16 o
   4   2   6       55.25       54.22      1.07 o
   5   2   6      301.19      291.76      5.82 o
   6   2   6       25.25       25.94      0.79 o
   7   2   6       18.30       19.32      0.93 o
   8   2   6        0.09       -0.21      0.27 o
  -7   3   6        0.20        0.85      0.64 o
  -6   3   6        0.05        0.00      0.64 o
  -5   3   6        2.23        2.00      0.23 o
  -4   3   6        0.31        0.40      0.12 o
  -3   3   6        5.60        5.68      0.41 o
  -2   3   6        0.00        0.04      0.10 o
  -1   3   6      837.92      966.45     19.53 o
   0   3   6     1287.44     1387.40     24.85 o
   1   3   6      272.66      279.23      4.33 o
   2   3   6      151.41      140.86      2.13 o
   3   3   6       61.41       61.34      1.08 o
   4   3   6        5.76        4.04      0.24 o
   5   3   6      515.64      508.09      9.00 o
   6   3   6      206.51      212.09      4.36 o
   7   3   6       81.52       85.38      1.96 o
   8   3   6        0.10       -0.11      0.28 o
  -7   4   6        0.82        0.64      0.64 o
  -6   4   6       10.33        9.17      1.07 o
  -5   4   6        1.75        1.49      0.35 o
  -4   4   6       12.59       11.12      0.43 o
  -3   4   6       35.53       35.65      0.90 o
  -2   4   6       23.08       24.04      0.59 o
  -1   4   6        5.78        5.68      0.20 o
   0   4   6      168.21      195.41      3.31 o
   1   4   6        7.61        4.19      0.20 o
   2   4   6      402.26      414.86      6.37 o
   3   4   6       11.13       11.18      0.35 o
   4   4   6      114.35      106.91      2.05 o
   5   4   6       70.30       72.57      1.48 o
   6   4   6      256.72      261.22      4.79 o
   7   4   6       22.80       25.32      0.81 o
   8   4   6       13.03       13.38      0.84 o
  -7   5   6       10.97       10.24      1.28 o
  -6   5   6        9.28        9.81      1.07 o
  -5   5   6        5.03        5.26      0.51 o
  -4   5   6       16.02       15.53      0.59 o
  -3   5   6       31.88       32.05      0.79 o
  -2   5   6        1.16        1.06      0.21 o
  -1   5   6       13.46       12.70      0.44 o
   0   5   6       29.93       30.98      0.89 o
   1   5   6        0.70        0.00      0.09 o
   2   5   6       80.91       81.99      1.47 o
   3   5   6      116.23      115.47      2.46 o
   4   5   6       28.76       29.25      0.74 o
   5   5   6        1.16        1.54      0.21 o
   6   5   6      151.84      151.08      3.68 o
   7   5   6       93.00       96.01      2.53 o
   8   5   6       93.72      102.40      3.54 o
  -7   6   6        0.48        0.43      0.64 o
  -6   6   6        4.83        5.12      0.85 o
  -5   6   6        3.71        3.49      0.51 o
  -4   6   6        0.39        0.32      0.53 o
  -3   6   6       27.66       29.92      0.94 o
  -2   6   6        0.64        1.00      0.13 o
  -1   6   6       19.23       17.58      0.52 o
   0   6   6       14.82       17.74      1.13 o
   1   6   6        6.95        7.08      0.32 o
   2   6   6       38.75       42.29      0.89 o
   3   6   6       89.24       80.47      1.47 o
   4   6   6       15.02       13.67      0.41 o
   5   6   6        0.00       -0.09      0.12 o
   6   6   6        9.07        9.02      0.53 o
   7   6   6        2.48        2.45      0.37 o
   8   6   6       26.01       27.47      1.15 o
  -6   7   6        4.85        2.56      0.85 o
  -5   7   6      175.77      180.06      5.57 o
  -4   7   6       26.33       25.17      1.71 o
  -3   7   6        0.01       -0.19      0.19 o
  -2   7   6        6.59        6.75      0.40 o
  -1   7   6        4.51        3.96      0.25 o
   0   7   6       40.37       38.23      0.90 o
   1   7   6      336.30      321.19      6.35 o
   2   7   6       53.45       50.87      1.17 o
   3   7   6       13.93       12.66      0.40 o
   4   7   6        7.28        6.57      0.32 o
   5   7   6        0.19       -0.17      0.17 o
   6   7   6        0.46        0.64      0.25 o
   7   7   6        0.03       -0.27      0.27 o
   8   7   6       21.43       22.19      0.97 o
  -5   8   6        7.01        6.80      0.67 o
  -4   8   6        6.55        6.37      1.07 o
  -3   8   6        7.32        7.68      0.85 o
  -2   8   6       96.57       84.68      4.05 o
  -1   8   6       50.71       56.38      2.63 o
   0   8   6      164.91      157.43      3.24 o
   1   8   6        0.14        0.18      0.25 o
   2   8   6      493.28      484.06      9.52 o
   3   8   6        0.34        0.34      0.14 o
   4   8   6        9.93       11.42      0.47 o
   5   8   6        0.54        0.36      0.27 o
   6   8   6        6.72        5.85      0.44 o
   7   8   6        0.45        0.64      0.37 o
   8   8   6        7.55        8.42      0.65 o
  -5   9   6        0.05        0.60      0.35 o
  -4   9   6       24.78       21.09      1.12 o
  -3   9   6       45.46       38.39      2.35 o
  -2   9   6        0.62        0.85      0.64 o
  -1   9   6        7.88        8.11      0.85 o
   0   9   6       26.48       25.03      1.02 o
   1   9   6      187.26      182.13      4.25 o
   2   9   6      422.53      413.09     11.33 o
   3   9   6      205.68      201.15      4.88 o
   4   9   6      275.32      285.78      6.62 o
   5   9   6        5.66        5.57      0.44 o
   6   9   6       46.38       50.51      1.56 o
   7   9   6       11.38       13.09      0.89 o
  -4  10   6        7.54       10.63      0.82 o
  -3  10   6        3.76        2.79      0.45 o
  -2  10   6        1.14        0.85      0.64 o
  -1  10   6       29.86       24.74      1.71 o
   0  10   6       44.22       42.87      2.35 o
   1  10   6       28.06       29.23      1.12 o
   2  10   6       36.39       36.22      1.15 o
   3  10   6       70.75       65.67      1.85 o
   4  10   6       42.34       40.78      1.12 o
   5  10   6        0.49        1.33      0.31 o
   6  10   6       12.48       12.82      0.90 o
   7  10   6       10.44        9.77      0.65 o
  -3  11   6       12.78       16.45      1.06 o
  -2  11   6        1.04       -0.43      0.43 o
  -1  11   6        9.12        6.83      0.85 o
   0  11   6       28.44       25.38      1.71 o
   1  11   6        0.93        0.43      0.64 o
   2  11   6        2.76        3.67      0.35 o
   3  11   6       39.22       39.34      1.08 o
   4  11   6       67.83       69.52      1.68 o
   5  11   6       92.39       93.98      2.86 o
   6  11   6       12.68        9.98      0.65 o
  -1  12   6        3.20        2.99      0.85 o
   0  12   6        0.68        1.28      0.64 o
   1  12   6        3.74        3.84      0.85 o
   2  12   6        4.98        5.55      0.85 o
   3  12   6        0.33        0.29      0.74 o
   4  12   6        3.99        3.28      0.36 o
   5  12   6       19.83       22.76      0.82 o
   1  13   6        4.58        5.55      0.85 o
   2  13   6        0.02       -0.21      0.64 o
   3  13   6        7.52        7.90      0.96 o
  -3  -6   7        0.03        0.00      0.35 o
  -2  -6   7       19.56       20.49      1.60 o
  -1  -6   7       33.75       32.70      2.24 o
   0  -6   7        0.02       -0.55      0.64 o
  -5  -5   7        0.75       -0.13      0.64 o
  -4  -5   7        0.52        0.21      0.45 o
  -3  -5   7        1.15        1.17      0.45 o
  -2  -5   7        0.17       -0.21      0.21 o
  -1  -5   7        3.26        3.46      0.40 o
   0  -5   7        4.78        6.08      0.60 o
   1  -5   7        0.57        0.77      0.43 o
   2  -5   7        1.72        1.53      0.64 o
  -6  -4   7        0.90        0.47      0.85 o
  -5  -4   7        0.62        0.43      0.45 o
  -4  -4   7        0.03        0.04      0.35 o
  -3  -4   7        1.64        1.56      0.35 o
  -2  -4   7        6.97        6.83      0.60 o
  -1  -4   7        1.45        0.57      0.34 o
   0  -4   7       27.80       24.92      0.90 o
   1  -4   7       93.04       85.82      3.95 o
   2  -4   7        8.79        9.71      0.75 o
   3  -4   7        1.47        2.15      0.45 o
  -6  -3   7        0.31       -0.09      0.35 o
  -5  -3   7        1.36        0.85      0.35 o
  -4  -3   7        2.80        3.13      0.45 o
  -3  -3   7        7.81        9.17      0.96 o
  -2  -3   7        1.88        1.62      0.27 o
  -1  -3   7        0.01       -0.17      0.17 o
   0  -3   7        0.36       -0.28      0.28 o
   1  -3   7        7.54        7.58      0.44 o
   2  -3   7       44.06       41.39      1.66 o
   3  -3   7        0.25        0.11      0.30 o
   4  -3   7        0.46        0.00      0.30 o
  -7  -2   7        0.03        0.21      0.53 o
  -6  -2   7       30.17       29.18      2.88 o
  -5  -2   7       11.77       10.90      1.17 o
  -4  -2   7        2.82        3.26      0.45 o
  -3  -2   7        5.91        5.75      0.75 o
  -2  -2   7       26.65       25.33      0.84 o
  -1  -2   7       90.34       81.50      2.09 o
   0  -2   7        0.91        0.14      0.25 o
   1  -2   7        0.04       -0.26      0.26 o
   2  -2   7       30.43       26.96      0.94 o
   3  -2   7        3.60        4.39      0.64 o
   4  -2   7        6.60        5.97      0.60 o
   5  -2   7        2.85        2.98      0.53 o
  -7  -1   7        0.32        0.04      0.35 o
  -6  -1   7        4.39        5.83      0.64 o
  -5  -1   7        4.18        3.85      0.45 o
  -4  -1   7        0.01        0.11      0.30 o
  -3  -1   7        2.32        2.50      0.35 o
  -2  -1   7       98.72       96.04      2.38 o
  -1  -1   7       27.87       28.79      0.79 o
   0  -1   7       27.76       27.68      0.86 o
   1  -1   7      237.44      230.32      5.32 o
   2  -1   7       29.66       27.36      0.94 o
   3  -1   7      145.48      136.97      3.31 o
   4  -1   7        1.31        1.13      0.31 o
   5  -1   7        8.59       10.55      0.62 o
   6  -1   7        0.00       -0.32      0.45 o
  -7   0   7        0.94        0.60      0.35 o
  -6   0   7        0.12       -0.11      0.32 o
  -5   0   7       53.11       54.49      1.88 o
  -4   0   7      235.86      249.66      7.07 o
  -3   0   7      109.58      101.38      3.09 o
  -2   0   7        0.77        0.89      0.13 o
  -1   0   7        2.02        1.91      0.21 o
   0   0   7       52.81       54.42      1.08 o
   1   0   7        0.08        0.13      0.10 o
   2   0   7       86.14       80.53      1.65 o
   3   0   7      164.83      164.87      3.93 o
   4   0   7        0.41        0.48      0.21 o
   5   0   7       15.87       15.87      0.74 o
   6   0   7        4.03        3.98      0.42 o
  -7   1   7        1.20        0.64      0.43 o
  -6   1   7        3.95        2.70      0.45 o
  -5   1   7        4.90        5.46      0.45 o
  -4   1   7        0.98        1.39      0.30 o
  -3   1   7       13.81       12.03      0.53 o
  -2   1   7       20.47       19.97      0.53 o
  -1   1   7       60.71       59.54      1.06 o
   0   1   7       20.82       20.96      0.42 o
   1   1   7       13.79       13.29      0.33 o
   2   1   7      340.67      333.64      5.19 o
   3   1   7      341.71      352.83      6.47 o
   4   1   7        0.02        0.18      0.15 o
   5   1   7       18.69       17.43      0.63 o
   6   1   7        0.15        0.11      0.27 o
   7   1   7        0.03       -0.29      0.32 o
  -7   2   7        0.10       -0.21      0.43 o
  -6   2   7        0.51        0.43      0.30 o
  -5   2   7        7.53        6.67      0.39 o
  -4   2   7        8.56        8.40      0.52 o
  -3   2   7      228.54      236.44      4.32 o
  -2   2   7      448.02      466.37      8.29 o
  -1   2   7      132.15      127.73      2.38 o
   0   2   7       30.04       25.28      0.49 o
   1   2   7        1.51        1.57      0.12 o
   2   2   7        0.00       -0.08      0.08 o
   3   2   7      887.04      893.58     13.60 o
   4   2   7      543.57      562.73     10.17 o
   5   2   7       84.65       87.63      1.99 o
   6   2   7        0.51        0.72      0.23 o
   7   2   7       10.78       11.03      0.72 o
  -7   3   7        0.00        0.43      0.64 o
  -6   3   7        5.70        5.84      0.51 o
  -5   3   7        5.58        5.76      0.53 o
  -4   3   7       21.58       21.35      0.74 o
  -3   3   7        2.58        2.79      0.20 o
  -2   3   7      109.53      106.77      2.26 o
  -1   3   7       48.18       47.71      1.06 o
   0   3   7      220.47      234.15      3.87 o
   1   3   7       12.51        9.49      0.35 o
   2   3   7       16.05       17.26      0.44 o
   3   3   7      228.91      221.99      4.12 o
   4   3   7      838.68      827.32     16.01 o
   5   3   7       82.94       91.45      2.05 o
   6   3   7       16.84       17.85      0.69 o
   7   3   7       11.16       13.55      0.58 o
  -7   4   7        0.78        0.00      0.64 o
  -6   4   7        0.00        0.64      0.64 o
  -5   4   7       21.45       22.21      0.97 o
  -4   4   7        1.90        1.85      0.25 o
  -3   4   7        0.36        0.64      0.16 o
  -2   4   7       12.51       11.24      0.52 o
  -1   4   7        2.34        1.56      0.19 o
   0   4   7        3.08        3.30      0.17 o
   1   4   7        4.58        3.75      0.17 o
   2   4   7       44.60       43.55      1.40 o
   3   4   7        0.00       -0.10      0.10 o
   4   4   7      284.64      288.27      5.19 o
   5   4   7      119.97      119.09      2.32 o
   6   4   7      110.97      112.20      2.44 o
   7   4   7       19.39       19.61      0.70 o
   8   4   7       12.82       14.11      0.65 o
  -7   5   7        0.71        1.92      0.85 o
  -6   5   7        0.84        1.71      0.64 o
  -5   5   7        6.27        8.96      1.07 o
  -4   5   7        7.98        7.38      0.44 o
  -3   5   7        2.94        3.42      0.25 o
  -2   5   7       19.12       22.59      0.66 o
  -1   5   7        0.25        0.32      0.11 o
   0   5   7       35.53       34.14      0.78 o
   1   5   7       41.12       43.05      0.87 o
   2   5   7       24.94       21.96      0.52 o
   3   5   7       17.38       15.56      0.53 o
   4   5   7        0.02        0.00      0.12 o
   5   5   7        6.21        6.79      0.39 o
   6   5   7       97.56       98.66      2.57 o
   7   5   7        1.11        1.09      0.35 o
   8   5   7        0.00       -0.27      0.27 o
  -6   6   7       25.91       30.93      2.13 o
  -5   6   7        5.14        5.33      0.85 o
  -4   6   7        6.62        7.10      0.64 o
  -3   6   7        0.07        0.00      0.19 o
  -2   6   7       67.70       72.49      1.62 o
  -1   6   7      280.30      277.35      5.55 o
   0   6   7      415.72      402.41      9.44 o
   1   6   7        1.10        1.38      0.15 o
   2   6   7       14.75       12.39      0.38 o
   3   6   7        2.46        2.36      0.17 o
   4   6   7        6.55        5.98      0.32 o
   5   6   7        3.76        3.99      0.32 o
   6   6   7        4.21        4.25      0.40 o
   7   6   7        1.48        1.32      0.39 o
   8   6   7        0.01       -0.12      0.42 o
  -6   7   7        5.64        5.55      1.07 o
  -5   7   7        0.04       -0.21      0.53 o
  -4   7   7       59.87       61.00      3.20 o
  -3   7   7        6.23        6.95      0.60 o
  -2   7   7       47.30       47.35      1.38 o
  -1   7   7       12.64       12.70      0.56 o
   0   7   7      882.61      886.37     17.27 o
   1   7   7       53.35       49.52      1.17 o
   2   7   7       61.53       60.77      1.25 o
   3   7   7        0.66        0.13      0.18 o
   4   7   7       27.21       24.62      0.71 o
   5   7   7        0.84        0.92      0.25 o
   6   7   7        8.61        7.09      0.49 o
   7   7   7        0.14        0.05      0.27 o
   8   7   7       19.49       21.52      0.97 o
  -5   8   7       15.24       14.29      0.97 o
  -4   8   7        0.68        0.43      0.64 o
  -3   8   7        3.67        3.20      0.64 o
  -2   8   7        0.00        0.64      0.43 o
  -1   8   7       54.25       52.88      1.47 o
   0   8   7      768.81      801.32     15.57 o
   1   8   7      189.83      185.73      3.80 o
   2   8   7      519.20      512.55     10.02 o
   3   8   7        4.70        4.13      0.43 o
   4   8   7       86.97       80.37      1.83 o
   5   8   7       10.74       10.53      0.57 o
   6   8   7        5.10        3.98      0.40 o
   7   8   7        0.29        0.24      0.27 o
  -5   9   7        3.03        3.07      0.51 o
  -4   9   7        0.02        0.09      0.43 o
  -3   9   7       29.07       26.45      1.92 o
  -2   9   7       13.07       13.22      1.28 o
  -1   9   7       14.92       13.65      1.28 o
   0   9   7       36.78       37.80      1.33 o
   1   9   7      302.97      302.51      6.92 o
   2   9   7       75.80       72.75      1.84 o
   3   9   7        0.60        1.53      0.25 o
   4   9   7       15.38       13.79      0.58 o
   5   9   7       11.14       10.22      1.17 o
   6   9   7        3.18        2.72      0.47 o
   7   9   7       18.14       19.41      1.49 o
  -4  10   7        0.36        0.64      0.45 o
  -3  10   7        4.29        2.77      0.85 o
  -2  10   7        5.07        2.56      0.64 o
  -1  10   7       14.65       13.01      1.28 o
   0  10   7        0.05        0.00      0.19 o
   1  10   7        6.97        7.10      0.51 o
   2  10   7       79.87       81.07      2.55 o
   3  10   7      104.65      103.48      2.62 o
   4  10   7       56.86       57.87      1.46 o
   5  10   7       10.42       11.24      0.62 o
   6  10   7        3.44        3.71      0.51 o
   7  10   7        7.30        7.90      0.75 o
  -3  11   7        0.02        0.11      0.45 o
  -2  11   7        7.02        6.61      1.07 o
  -1  11   7        0.38        0.21      0.43 o
   0  11   7        6.20        6.61      0.85 o
   1  11   7        8.06        9.52      0.67 o
   2  11   7        7.38        7.70      0.60 o
   3  11   7       41.69       42.79      1.17 o
   4  11   7        0.30        0.27      0.23 o
   5  11   7       23.56       23.10      0.99 o
   6  11   7       11.29       10.08      1.22 o
  -1  12   7        0.76        0.21      0.64 o
   0  12   7        1.06        1.71      0.64 o
   1  12   7       18.08       20.26      1.49 o
   2  12   7       11.38       12.44      1.07 o
   3  12   7        0.00       -0.18      0.18 o
   4  12   7        0.55        0.38      0.25 o
   5  12   7        0.21        0.36      0.25 o
   1  13   7       11.20       14.29      1.49 o
   2  13   7        0.25        0.00      0.64 o
   3  13   7        0.62        0.61      0.40 o
  -3  -5   8        0.47        0.21      0.35 o
  -2  -5   8       11.01       10.97      0.82 o
  -1  -5   8       12.53       12.16      0.65 o
   0  -5   8        0.83        0.85      0.45 o
  -5  -4   8        1.88        2.30      0.75 o
  -4  -4   8        0.15       -0.13      0.64 o
  -3  -4   8        8.52        8.88      0.75 o
  -2  -4   8        0.58        1.02      0.35 o
  -1  -4   8        1.95        1.65      0.37 o
   0  -4   8       33.04       34.26      1.19 o
   1  -4   8        2.50        2.24      0.45 o
   2  -4   8        2.88        2.72      0.64 o
  -6  -3   8        0.28        0.85      0.45 o
  -5  -3   8        2.16        2.73      0.51 o
  -4  -3   8        9.62        8.88      0.75 o
  -3  -3   8       48.33       48.06      2.03 o
  -2  -3   8        0.56        0.55      0.35 o
  -1  -3   8       24.84       24.31      0.95 o
   0  -3   8       23.27       23.50      0.90 o
   1  -3   8       17.15       18.64      0.77 o
   2  -3   8        7.66        7.06      0.96 o
   3  -3   8        8.34        8.49      0.75 o
  -6  -2   8        0.61        0.09      0.35 o
  -5  -2   8        0.88        2.25      0.64 o
  -4  -2   8        3.23        3.41      0.45 o
  -3  -2   8        0.30        0.85      0.30 o
  -2  -2   8        3.06        3.48      0.31 o
  -1  -2   8      212.86      213.35      5.00 o
   0  -2   8        0.90        0.78      0.25 o
   1  -2   8       93.80       89.93      2.33 o
   2  -2   8        0.80        0.64      0.25 o
   3  -2   8        2.85        3.67      0.75 o
   4  -2   8        3.31        4.03      0.85 o
  -6  -1   8       48.49       46.41      2.77 o
  -5  -1   8       13.20       15.43      1.07 o
  -4  -1   8        0.28        0.21      0.30 o
  -3  -1   8        0.23        0.11      0.30 o
  -2  -1   8       60.04       58.22      1.59 o
  -1  -1   8       21.59       19.81      0.74 o
   0  -1   8       89.64       87.25      2.21 o
   1  -1   8      150.69      149.64      3.61 o
   2  -1   8        1.53        1.43      0.25 o
   3  -1   8        9.16        8.64      0.49 o
   4  -1   8        0.55        0.73      0.35 o
   5  -1   8        1.37        2.29      0.45 o
  -7   0   8        1.58        1.83      0.64 o
  -6   0   8        2.49        3.15      0.51 o
  -5   0   8        2.63        1.81      0.45 o
  -4   0   8        1.77        2.13      0.45 o
  -3   0   8        0.78        0.75      0.32 o
  -2   0   8       11.91       14.01      0.67 o
  -1   0   8        0.03       -0.07      0.17 o
   0   0   8      321.78      318.34      7.25 o
   1   0   8      437.74      450.80     10.12 o
   2   0   8        0.82        0.71      0.25 o
   3   0   8        1.22        1.51      0.25 o
   4   0   8        1.14        1.07      0.25 o
   5   0   8        1.49        1.71      0.45 o
   6   0   8        4.47        5.86      0.53 o
  -7   1   8        1.79        1.92      0.64 o
  -6   1   8        1.19        1.81      0.45 o
  -5   1   8       18.83       16.64      0.90 o
  -4   1   8       95.26       90.77      2.85 o
  -3   1   8       38.97       36.41      2.35 o
  -2   1   8        0.31        0.27      0.17 o
  -1   1   8       35.41       37.18      0.98 o
   0   1   8        2.92        2.21      0.21 o
   1   1   8      678.02      656.43     13.23 o
   2   1   8      485.09      478.43      9.71 o
   3   1   8       82.36       83.73      1.89 o
   4   1   8        9.52       10.02      0.65 o
   5   1   8        0.82        0.95      0.23 o
   6   1   8        1.02        0.85      0.37 o
  -7   2   8        1.35        1.07      0.64 o
  -6   2   8        1.34        1.49      0.43 o
  -5   2   8        1.40        1.61      0.30 o
  -4   2   8        1.71        1.52      0.30 o
  -3   2   8       97.89      107.06      3.24 o
  -2   2   8      101.80       96.77      2.94 o
  -1   2   8        4.00        3.43      0.23 o
   0   2   8        3.91        4.57      0.24 o
   1   2   8       62.16       55.93      1.02 o
   2   2   8      704.81      709.61     11.69 o
   3   2   8      294.67      306.13      5.65 o
   4   2   8       28.22       29.76      0.88 o
   5   2   8       33.97       36.97      1.03 o
   6   2   8        0.15        0.16      0.23 o
   7   2   8        0.54        1.07      0.64 o
  -6   3   8        1.50        1.71      0.43 o
  -5   3   8       21.88       20.18      0.90 o
  -4   3   8       24.68       25.74      0.86 o
  -3   3   8        5.41        4.78      0.37 o
  -2   3   8       25.69       25.95      0.70 o
  -1   3   8        0.04        0.98      0.25 o
   0   3   8        1.37        1.13      0.11 o
   1   3   8        8.38        8.40      0.27 o
   2   3   8      160.60      157.18      2.74 o
   3   3   8      146.79      140.25      2.47 o
   4   3   8        7.38        6.37      0.36 o
   5   3   8       55.61       55.74      1.40 o
   6   3   8       23.14       27.05      0.84 o
   7   3   8       10.12       11.71      0.58 o
  -6   4   8        4.16        3.63      0.45 o
  -5   4   8        4.70        5.04      0.51 o
  -4   4   8      114.22      122.51      6.93 o
  -3   4   8        8.60        8.33      0.58 o
  -2   4   8        1.26        1.80      0.21 o
  -1   4   8       31.89       34.08      0.99 o
   0   4   8       15.28       13.35      0.58 o
   1   4   8       11.40       11.38      0.38 o
   2   4   8       28.99       27.33      0.75 o
   3   4   8       40.25       43.79      0.99 o
   4   4   8      100.66      103.28      2.04 o
   5   4   8        0.19        0.54      0.23 o
   6   4   8        1.10        1.32      0.23 o
   7   4   8        1.27        1.39      0.29 o
  -6   5   8        0.16        0.64      0.64 o
  -5   5   8        4.97        4.69      0.45 o
  -4   5   8       27.00       25.66      1.12 o
  -3   5   8      187.00      176.18      5.02 o
  -2   5   8      328.44      328.57      8.19 o
  -1   5   8        2.23        2.63      0.21 o
   0   5   8       54.33       52.13      1.22 o
   1   5   8        0.24        0.28      0.10 o
   2   5   8        2.90        2.16      0.19 o
   3   5   8        3.74        5.47      0.32 o
   4   5   8       32.15       33.47      0.93 o
   5   5   8        0.91        0.88      0.34 o
   6   5   8       12.29       13.72      0.69 o
   7   5   8        1.32        0.64      0.31 o
  -6   6   8       13.52       14.93      1.49 o
  -5   6   8        1.21        2.35      0.64 o
  -4   6   8        1.37        1.52      0.53 o
  -3   6   8       23.50       22.93      0.81 o
  -2   6   8      798.31      841.63     16.45 o
  -1   6   8       77.31       67.89      3.34 o
   0   6   8       15.53       15.40      0.53 o
   1   6   8       29.14       31.99      0.76 o
   2   6   8        0.45        0.43      0.17 o
   3   6   8       16.80       16.77      0.53 o
   4   6   8       49.93       43.17      1.14 o
   5   6   8        2.52        2.87      0.37 o
   6   6   8       27.47       30.78      1.06 o
   7   6   8        1.65        1.74      0.41 o
  -6   7   8        2.40        1.92      0.85 o
  -5   7   8        3.36        2.13      0.85 o
  -4   7   8        1.36        0.00      0.43 o
  -3   7   8       11.35       10.42      0.57 o
  -2   7   8      355.18      382.69      8.78 o
  -1   7   8      231.34      232.35      5.23 o
   0   7   8      283.15      282.80      5.66 o
   1   7   8       15.23       14.57      0.48 o
   2   7   8       74.24       69.38      1.81 o
   3   7   8        7.98        7.92      0.35 o
   4   7   8       13.20       10.84      0.64 o
   5   7   8        1.02        1.00      0.25 o
   6   7   8       17.25       17.17      0.77 o
   7   7   8       11.62       12.40      0.81 o
  -5   8   8       15.69       16.52      1.28 o
  -4   8   8        0.55       -0.21      0.43 o
  -3   8   8        2.49        1.49      0.64 o
  -2   8   8       12.76       12.60      0.96 o
  -1   8   8      262.41      255.47      6.35 o
   0   8   8      198.47      197.82      4.06 o
   1   8   8       46.73       47.10      1.20 o
   2   8   8        2.13        1.93      0.20 o
   3   8   8       30.93       28.03      0.82 o
   4   8   8       27.72       25.64      0.92 o
   5   8   8       50.15       46.32      1.43 o
   6   8   8       36.77       38.27      1.74 o
   7   8   8        2.51        2.96      0.56 o
  -4   9   8        1.05       -0.21      0.64 o
  -3   9   8        6.73        5.55      0.85 o
  -2   9   8        7.34        5.97      0.85 o
  -1   9   8        3.81        3.41      0.35 o
   0   9   8       15.16       15.72      0.82 o
   1   9   8       86.65       91.04      8.00 o
   2   9   8       89.11       86.27      1.94 o
   3   9   8       17.48       17.85      0.69 o
   4   9   8       19.50       19.94      0.71 o
   5   9   8       19.50       17.96      0.77 o
   6   9   8        0.08       -0.07      0.27 o
   7   9   8        3.50        4.00      0.44 o
  -4  10   8        5.28        5.55      1.07 o
  -3  10   8        0.98        1.71      0.64 o
  -2  10   8        6.20        7.25      1.07 o
  -1  10   8        1.10        0.85      0.64 o
   0  10   8        2.02        2.05      0.43 o
   1  10   8       11.87       10.13      0.75 o
   2  10   8        5.00        5.45      0.40 o
   3  10   8       54.99       50.78      1.30 o
   4  10   8        4.09        3.64      0.32 o
   5  10   8        0.00        0.07      0.25 o
   6  10   8        7.62        5.57      0.49 o
  -3  11   8        1.31        0.64      0.64 o
  -2  11   8        1.16        0.21      0.64 o
  -1  11   8        6.72        7.25      1.07 o
   0  11   8       34.54       34.34      2.13 o
   1  11   8        2.33        2.24      0.64 o
   2  11   8        1.28        1.19      0.35 o
   3  11   8        4.72        5.66      0.39 o
   4  11   8        0.07        0.17      0.23 o
   5  11   8        4.68        3.36      0.41 o
   6  11   8        0.52        0.45      0.35 o
  -1  12   8        3.89        3.84      0.85 o
   0  12   8        0.66        1.07      0.64 o
   1  12   8       12.18       12.58      1.28 o
   2  12   8        1.62        2.07      0.35 o
   3  12   8        3.81        4.38      0.58 o
   4  12   8        1.10        1.61      0.28 o
   5  12   8        1.07        1.00      0.40 o
   1  13   8        0.62        0.21      0.64 o
   2  13   8        0.63        0.64      0.64 o
  -2  -4   9        1.19        1.49      0.45 o
  -1  -4   9        2.95        3.55      0.51 o
   0  -4   9       13.18       13.23      0.69 o
  -4  -3   9        5.92        5.93      0.67 o
  -3  -3   9       81.52       81.86      2.85 o
  -2  -3   9        9.13        8.62      0.67 o
  -1  -3   9       22.01       21.66      0.90 o
   0  -3   9        1.07        1.31      0.36 o
   1  -3   9        0.06       -0.05      0.27 o
   2  -3   9        9.18       11.01      0.75 o
  -5  -2   9        0.45        1.28      0.45 o
  -4  -2   9       15.06       15.09      0.97 o
  -3  -2   9        5.58        5.44      0.60 o
  -2  -2   9      111.75      107.83      4.59 o
  -1  -2   9       18.84       19.00      0.95 o
   0  -2   9        7.76        7.36      0.49 o
   1  -2   9        5.94        5.45      0.53 o
   2  -2   9        3.12        3.02      0.37 o
   3  -2   9        2.19        3.84      0.60 o
  -6  -1   9        1.19        1.17      0.45 o
  -5  -1   9        0.13        0.00      0.35 o
  -4  -1   9        1.90        2.82      0.51 o
  -3  -1   9        0.52        0.60      0.75 o
  -2  -1   9      198.53      202.02      5.86 o
  -1  -1   9      300.16      311.42      7.16 o
   0  -1   9        1.71        1.62      0.48 o
   1  -1   9       21.10       22.68      0.90 o
   2  -1   9        0.66        0.83      0.27 o
   3  -1   9        6.88        8.07      0.53 o
   4  -1   9        8.46       12.59      1.17 o
  -6   0   9       11.63       12.80      0.90 o
  -5   0   9       10.20       12.16      0.82 o
  -4   0   9        0.01        0.00      0.30 o
  -3   0   9        4.51        4.81      0.64 o
  -2   0   9        5.30        5.42      0.40 o
  -1   0   9      171.81      164.85      3.94 o
   0   0   9      265.44      260.84      6.06 o
   1   0   9        8.76        9.92      0.53 o
   2   0   9        7.11        7.69      0.49 o
   3   0   9        1.34        1.48      0.35 o
   4   0   9        0.74        0.38      0.35 o
   5   0   9        9.50       11.21      0.85 o
  -6   1   9        0.12        0.73      0.35 o
  -5   1   9       10.04       10.49      0.75 o
  -4   1   9        3.82        3.31      0.45 o
  -3   1   9       11.20       12.91      0.75 o
  -2   1   9        2.86        3.64      0.45 o
  -1   1   9        8.09        7.82      0.54 o
   0   1   9      338.44      339.81      7.74 o
   1   1   9      266.93      269.40      6.23 o
   2   1   9        9.04        9.34      0.76 o
   3   1   9       37.04       37.38      1.19 o
   4   1   9        0.41        0.50      0.37 o
   5   1   9        0.41        0.55      0.43 o
  -6   2   9       20.77       22.61      1.49 o
  -5   2   9        1.93        1.81      0.45 o
  -4   2   9        6.61        6.51      0.60 o
  -3   2   9        5.34        5.23      0.64 o
  -2   2   9       26.13       25.08      1.12 o
  -1   2   9       35.96       35.30      1.36 o
   0   2   9       79.44       77.11      1.80 o
   1   2   9       40.56       39.90      1.09 o
   2   2   9        3.09        2.87      0.34 o
   3   2   9        9.88        9.54      0.45 o
   4   2   9        0.08        0.11      0.21 o
   5   2   9        5.84        6.85      0.45 o
   6   2   9       17.91       23.35      1.02 o
  -6   3   9       62.92       67.83      3.20 o
  -5   3   9       56.43       59.78      2.03 o
  -4   3   9        4.19        5.44      0.45 o
  -3   3   9        0.63        0.64      0.43 o
  -2   3   9       16.49       16.76      0.90 o
  -1   3   9       18.63       15.47      0.75 o
   0   3   9       33.46       29.53      0.99 o
   1   3   9        1.24        0.97      0.33 o
   2   3   9       95.40       94.03      1.92 o
   3   3   9        2.60        2.40      0.28 o
   4   3   9        1.31        1.55      0.28 o
   5   3   9        0.63        0.35      0.23 o
   6   3   9       15.75       18.31      0.73 o
  -6   4   9       11.53       12.80      1.07 o
  -5   4   9       73.11       72.73      3.20 o
  -4   4   9       96.58       97.63      2.94 o
  -3   4   9       10.71       11.31      0.60 o
  -2   4   9       53.53       53.30      1.48 o
  -1   4   9        6.20        7.79      0.55 o
   0   4   9        2.79        2.27      0.19 o
   1   4   9       11.77       15.01      0.72 o
   2   4   9       27.46       25.91      0.90 o
   3   4   9       73.60       69.28      1.62 o
   4   4   9       11.16       12.22      0.53 o
   5   4   9        8.98        8.82      0.47 o
   6   4   9        1.17        1.43      0.25 o
  -5   5   9       46.17       47.01      3.73 o
  -4   5   9      303.19      315.83     14.18 o
  -3   5   9       92.43       91.58      2.39 o
  -2   5   9       13.53       11.89      0.94 o
  -1   5   9        5.10        3.84      0.28 o
   0   5   9        5.91        6.91      0.33 o
   1   5   9        2.58        3.87      0.23 o
   2   5   9       61.75       50.11      1.25 o
   3   5   9       45.19       42.26      1.12 o
   4   5   9       24.52       24.88      0.82 o
   5   5   9       10.90       11.66      0.62 o
   6   5   9        0.08        0.00      0.27 o
   7   5   9        0.00       -0.27      0.27 o
  -6   6   9        2.21        3.20      0.85 o
  -5   6   9        0.55        0.21      0.64 o
  -4   6   9       76.88       83.71      2.88 o
  -3   6   9      131.21      140.59      4.13 o
  -2   6   9       58.84       61.53      1.72 o
  -1   6   9       13.35       12.69      0.74 o
   0   6   9       35.67       34.60      1.06 o
   1   6   9       26.67       29.28      0.72 o
   2   6   9        3.96        6.41      0.29 o
   3   6   9        2.04        2.26      0.23 o
   4   6   9        2.55        2.17      0.28 o
   5   6   9       40.63       39.38      1.31 o
   6   6   9        2.57        2.17      0.40 o
   7   6   9        0.01       -0.12      0.31 o
  -5   7   9        1.48        2.13      0.85 o
  -4   7   9        9.84       10.88      1.07 o
  -3   7   9      149.56      154.20      3.79 o
  -2   7   9      119.65      120.95      3.06 o
  -1   7   9       25.86       24.40      1.74 o
   0   7   9        0.05       -0.14      0.14 o
   1   7   9        0.00        0.09      0.13 o
   2   7   9       18.62       19.85      0.57 o
   3   7   9      133.76      108.34      2.39 o
   4   7   9       96.30       84.15      2.25 o
   5   7   9       11.49       10.34      0.93 o
   6   7   9        8.34        9.02      0.57 o
   7   7   9        1.86        1.71      0.45 o
  -5   8   9        2.63        1.92      0.85 o
  -4   8   9       10.47       11.30      1.28 o
  -3   8   9        0.21        0.64      0.64 o
  -2   8   9        1.77        1.19      0.43 o
  -1   8   9       22.76       20.02      0.97 o
   0   8   9       48.01       40.30      3.12 o
   1   8   9        2.47        2.05      0.27 o
   2   8   9        8.93        7.15      0.39 o
   3   8   9       56.33       47.59      1.22 o
   4   8   9       18.54       19.34      1.17 o
   5   8   9        9.28        9.97      0.57 o
   6   8   9        1.55        1.04      0.31 o
  -4   9   9        1.21        0.43      0.64 o
  -3   9   9        0.03       -0.43      0.43 o
  -2   9   9       13.63       16.00      1.28 o
  -1   9   9       12.76       10.64      0.96 o
   0   9   9        1.37        0.85      0.43 o
   1   9   9       15.21       14.72      0.65 o
   2   9   9        6.11        5.20      0.34 o
   3   9   9        0.00        0.00      0.16 o
   4   9   9        6.34        4.58      0.36 o
   5   9   9       11.65        9.02      0.57 o
   6   9   9       23.05       23.86      0.94 o
  -3  10   9        5.49        7.25      1.07 o
  -2  10   9       16.55       18.34      1.49 o
  -1  10   9        5.97        6.40      0.85 o
   0  10   9        7.65        9.22      0.67 o
   1  10   9        9.32       11.09      0.67 o
   2  10   9       10.11       10.24      0.47 o
   3  10   9        1.45        1.14      0.28 o
   4  10   9        0.01        0.17      0.23 o
   5  10   9        2.25        1.85      0.37 o
   6  10   9        0.27        0.08      0.27 o
  -2  11   9        1.53        1.92      0.85 o
  -1  11   9       10.25       11.73      1.28 o
   0  11   9       24.03       26.66      1.92 o
   1  11   9       13.62       13.55      0.85 o
   2  11   9        1.08        1.95      0.35 o
   3  11   9        0.21        0.27      0.22 o
   4  11   9        0.53        0.62      0.23 o
   5  11   9        1.67        1.64      0.37 o
  -1  12   9        0.03        0.64      0.64 o
   0  12   9        0.01        0.85      0.64 o
   1  12   9        0.04       -0.43      0.43 o
   2  12   9       10.32       12.18      2.03 o
   3  12   9        5.92        5.69      0.49 o
   4  12   9        0.03       -0.21      0.23 o
  -3  -2  10      119.66      114.69      3.76 o
  -2  -2  10        5.79        5.67      0.67 o
  -1  -2  10        6.06        6.57      0.53 o
   0  -2  10        3.67        3.85      0.40 o
   1  -2  10       18.99       21.80      0.90 o
  -4  -1  10        0.74        1.49      0.45 o
  -3  -1  10       56.24       55.09      2.03 o
  -2  -1  10       29.64       32.75      1.43 o
  -1  -1  10        0.20        0.21      0.25 o
   0  -1  10        7.74        8.30      0.61 o
   1  -1  10        0.52        0.88      0.27 o
   2  -1  10        1.93        2.60      0.37 o
   3  -1  10        9.36       11.52      0.90 o
  -5   0  10        1.01        0.75      0.96 o
  -4   0  10        1.01        1.60      0.45 o
  -3   0  10        0.01        0.75      0.45 o
  -2   0  10      121.20      124.52      3.91 o
  -1   0  10       76.59       74.52      2.04 o
   0   0  10        0.88        0.99      0.27 o
   1   0  10        9.38        9.30      0.58 o
   2   0  10        0.06       -0.07      0.25 o
   3   0  10        0.55        0.80      0.27 o
   4   0  10       56.75       76.33      3.41 o
  -5   1  10        0.67        1.49      0.45 o
  -4   1  10        4.49        4.93      1.07 o
  -3   1  10        0.82        0.53      0.32 o
  -2   1  10        2.12        2.34      0.53 o
  -1   1  10       21.58       22.53      0.84 o
   0   1  10       37.17       37.31      1.60 o
   1   1  10        0.28        0.07      0.25 o
   2   1  10        1.59        1.77      0.44 o
   3   1  10        6.91        7.11      0.49 o
   4   1  10        8.97       12.71      0.68 o
  -5   2  10        0.12        0.21      0.53 o
  -4   2  10        1.31        1.71      0.45 o
  -3   2  10       14.05       13.31      1.07 o
  -2   2  10       20.34       19.43      0.97 o
  -1   2  10       17.72       18.45      0.90 o
   0   2  10       61.98       61.12      1.72 o
   1   2  10       12.10       11.59      0.62 o
   2   2  10        2.94        3.24      0.56 o
   3   2  10        0.16       -0.11      0.17 o
   4   2  10       14.01       14.69      0.74 o
   5   2  10       13.25       17.48      0.96 o
  -5   3  10        0.40       -0.43      0.43 o
  -4   3  10        3.31        3.95      0.45 o
  -3   3  10        1.09        0.75      0.32 o
  -2   3  10        7.39        6.41      0.60 o
  -1   3  10        1.04        0.64      0.30 o
   0   3  10       24.33       23.26      1.06 o
   1   3  10       65.39       61.24      2.45 o
   2   3  10       37.42       38.34      1.23 o
   3   3  10        0.75        0.78      0.25 o
   4   3  10        0.77        0.57      0.25 o
   5   3  10        2.30        3.06      0.47 o
  -5   4  10       20.55       21.33      1.49 o
  -4   4  10        1.05        0.64      0.43 o
  -3   4  10        0.93        0.75      0.32 o
  -2   4  10        5.42        4.92      0.75 o
  -1   4  10       20.64       18.15      0.90 o
   0   4  10       74.20       62.89      2.24 o
   1   4  10       75.52       61.36      2.03 o
   2   4  10       19.03       20.21      0.97 o
   3   4  10        4.26        4.47      0.40 o
   4   4  10        3.02        3.12      0.32 o
   5   4  10        6.92        6.85      0.45 o
   6   4  10        0.57        0.47      0.28 o
  -5   5  10       24.66       25.60      1.71 o
  -4   5  10       15.42       15.14      1.28 o
  -3   5  10        0.54        0.64      0.43 o
  -2   5  10        0.01       -0.07      0.19 o
  -1   5  10        4.23        4.44      0.37 o
   0   5  10        2.27        2.95      0.40 o
   1   5  10       10.14       12.12      0.43 o
   2   5  10       10.64       10.29      0.53 o
   3   5  10       12.18       11.01      0.57 o
   4   5  10       12.88       13.39      0.69 o
   5   5  10        0.00       -0.34      0.34 o
   6   5  10        6.66        9.09      0.65 o
  -4   6  10       51.57       51.23      2.88 o
  -3   6  10       15.05       12.76      0.82 o
  -2   6  10        0.15       -0.17      0.17 o
  -1   6  10        2.43        2.35      0.25 o
   0   6  10       11.07       12.15      0.50 o
   1   6  10      132.10      103.23      2.03 o
   2   6  10       99.12       79.58      1.64 o
   3   6  10       37.75       36.03      1.01 o
   4   6  10       27.54       30.61      1.06 o
   5   6  10        0.22        0.03      0.27 o
   6   6  10        0.37        0.64      0.37 o
  -5   7  10        0.65        1.28      0.64 o
  -4   7  10        2.74        2.56      0.85 o
  -3   7  10        0.04       -0.34      0.35 o
  -2   7  10       19.01       17.76      0.82 o
  -1   7  10        5.01        4.78      0.32 o
   0   7  10       18.00       17.63      0.64 o
   1   7  10       11.25        5.73      0.29 o
   2   7  10        9.63        8.81      0.43 o
   3   7  10        0.00        0.14      0.27 o
   4   7  10        2.07        1.04      0.27 o
   5   7  10        0.06        0.57      0.25 o
   6   7  10        1.49        0.85      0.31 o
  -4   8  10       11.50       14.50      1.49 o
  -3   8  10        1.35        0.64      0.64 o
  -2   8  10        1.09        1.28      0.53 o
  -1   8  10        9.32        9.13      0.67 o
   0   8  10        0.00        0.00      0.17 o
   1   8  10        4.30        4.27      0.32 o
   2   8  10        0.12        0.59      0.21 o
   3   8  10       21.02       16.29      0.64 o
   4   8  10       16.18       15.17      0.74 o
   5   8  10        4.59        5.03      0.52 o
   6   8  10        0.01       -0.24      0.27 o
  -4   9  10        1.36        0.64      0.85 o
  -3   9  10        3.96        5.55      0.85 o
  -2   9  10        4.09        4.60      0.64 o
  -1   9  10       25.27       25.88      1.12 o
   0   9  10        3.51        3.00      0.45 o
   1   9  10       15.70       16.16      0.65 o
   2   9  10        5.42        4.29      0.32 o
   3   9  10        0.16        0.27      0.21 o
   4   9  10        0.01        0.07      0.25 o
   5   9  10        1.64        0.94      0.31 o
   6   9  10        0.15        0.08      0.27 o
  -3  10  10       14.78       17.28      1.71 o
  -2  10  10       19.26       24.96      1.92 o
  -1  10  10        2.00        1.49      0.35 o
   0  10  10        6.08        7.56      0.85 o
   1  10  10        0.25        0.26      0.35 o
   2  10  10        0.01       -0.11      0.22 o
   3  10  10        4.36        4.59      0.39 o
   4  10  10        2.03        2.00      0.32 o
   5  10  10        2.08        2.10      0.37 o
  -2  11  10        1.08        1.07      0.64 o
  -1  11  10        0.68        1.92      0.64 o
   0  11  10        2.13        3.15      0.51 o
   1  11  10       23.15       25.52      1.49 o
   2  11  10        3.84        5.19      0.67 o
   3  11  10        1.97        1.40      0.28 o
   4  11  10        1.71        2.21      0.32 o
   0  12  10       11.86       15.14      1.49 o
   1  12  10        4.65        5.20      0.51 o
   2  12  10        0.06       -0.19      0.27 o
   3  12  10        6.20        8.19      0.67 o
  -2  -1  11        0.06       -0.45      0.45 o
  -1  -1  11        8.90        9.51      1.07 o
   0  -1  11        2.82        3.34      0.47 o
  -3   0  11        1.75        2.07      0.51 o
  -2   0  11       18.01       20.00      1.12 o
  -1   0  11        0.95        0.56      0.27 o
   0   0  11        0.61        0.53      0.28 o
   1   0  11        5.23        5.11      0.44 o
   2   0  11        0.90        1.14      0.37 o
  -4   1  11       15.05       17.29      0.97 o
  -3   1  11       12.23       12.83      0.90 o
  -2   1  11        4.38        3.79      0.51 o
  -1   1  11        0.10       -0.32      0.32 o
   0   1  11        1.45        1.49      0.31 o
   1   1  11        1.42        1.29      0.45 o
   2   1  11       18.23       20.20      0.86 o
   3   1  11       14.14       15.32      0.77 o
  -4   2  11        0.42        0.32      0.32 o
  -3   2  11        0.03        0.00      0.30 o
  -2   2  11        0.37        0.53      0.30 o
  -1   2  11       31.70       31.72      1.36 o
   0   2  11       25.04       26.68      1.21 o
   1   2  11        0.20        0.36      0.25 o
   2   2  11        4.56        5.23      0.44 o
   3   2  11        0.06        0.05      0.27 o
   4   2  11        1.23        0.52      0.32 o
  -5   3  11        0.00       -0.21      0.43 o
  -4   3  11        0.60        0.73      0.35 o
  -3   3  11        8.82        6.67      0.64 o
  -2   3  11       98.18       95.39      3.09 o
  -1   3  11       17.53       15.34      1.71 o
   0   3  11        0.15        0.00      0.43 o
   1   3  11        6.32        5.49      0.60 o
   2   3  11        0.25        0.75      0.38 o
   3   3  11        3.20        3.94      0.40 o
   4   3  11        7.02        8.11      0.53 o
  -5   4  11        0.09        0.00      0.43 o
  -4   4  11        0.43       -0.11      0.30 o
  -3   4  11        6.33        5.46      0.60 o
  -2   4  11        6.88        7.48      0.96 o
  -1   4  11       11.92       12.83      0.75 o
   0   4  11        2.80        2.72      0.64 o
   1   4  11        3.17        3.31      0.45 o
   2   4  11        4.66        5.33      0.75 o
   3   4  11        0.11       -0.21      0.30 o
   4   4  11       17.99       21.49      0.90 o
   5   4  11        4.00        5.65      0.53 o
  -4   5  11        0.31        0.43      0.43 o
  -3   5  11        0.09        0.21      0.30 o
  -2   5  11        9.88        9.27      0.85 o
  -1   5  11       48.64       42.09      1.58 o
   0   5  11       76.39       61.55      2.11 o
   1   5  11       12.67       13.43      1.17 o
   2   5  11        4.03        4.60      0.85 o
   3   5  11        0.81        1.20      0.32 o
   4   5  11        4.23        4.38      0.44 o
   5   5  11        8.22        8.98      0.62 o
  -4   6  11        0.02        0.00      0.43 o
  -3   6  11        0.04        0.00      0.43 o
  -2   6  11        1.90        2.20      0.35 o
  -1   6  11        5.97        4.80      0.45 o
   0   6  11       15.12       13.13      0.75 o
   1   6  11        1.20        2.42      0.25 o
   2   6  11        1.45        2.45      0.48 o
   3   6  11        1.44        1.15      0.27 o
   4   6  11        0.63        0.40      0.31 o
   5   6  11       11.42       13.82      0.74 o
  -4   7  11        0.08       -0.43      0.43 o
  -3   7  11        5.92        5.55      0.85 o
  -2   7  11        1.81        1.49      0.35 o
  -1   7  11       11.17       12.11      0.62 o
   0   7  11        0.00        0.32      0.21 o
   1   7  11        3.96        1.93      0.25 o
   2   7  11       28.43       28.25      0.85 o
   3   7  11        0.03        0.36      0.25 o
   4   7  11        8.22       10.60      0.62 o
   5   7  11        5.08        5.03      0.49 o
  -3   8  11        8.62       10.46      1.71 o
  -2   8  11        4.79        5.20      0.51 o
  -1   8  11        3.73        3.13      0.45 o
   0   8  11        0.02       -0.21      0.30 o
   1   8  11        3.65        4.46      0.32 o
   2   8  11        0.92        0.27      0.21 o
   3   8  11        1.65        0.91      0.39 o
   4   8  11        0.00        0.11      0.38 o
   5   8  11        5.22        5.99      0.49 o
  -3   9  11        0.01       -0.64      0.64 o
  -2   9  11        3.72        4.03      1.07 o
  -1   9  11        0.16       -0.11      0.30 o
   0   9  11        0.01       -0.32      0.32 o
   1   9  11       12.66       12.12      0.53 o
   2   9  11        1.99        2.36      0.32 o
   3   9  11        2.12        1.67      0.32 o
   4   9  11        0.00       -0.25      0.25 o
   5   9  11        0.49        0.05      0.27 o
  -2  10  11        1.86        2.35      0.85 o
  -1  10  11        4.64        3.92      0.51 o
   0  10  11        0.31        0.43      0.35 o
   1  10  11        1.13        1.71      0.35 o
   2  10  11        9.17       11.64      0.53 o
   3  10  11        1.09        0.95      0.28 o
   4  10  11        0.47        0.37      0.31 o
  -1  11  11        3.01        1.92      0.85 o
   0  11  11        0.30        0.17      0.75 o
   1  11  11        1.51        1.58      0.85 o
   2  11  11       39.96       54.29      1.68 o
   3  11  11        0.84        1.65      0.32 o
  -2   1  12        4.42        3.95      0.60 o
  -1   1  12        0.18       -0.21      0.53 o
   0   1  12        0.45        0.19      0.41 o
   1   1  12        4.71        5.55      0.85 o
  -3   2  12        9.75       10.06      1.17 o
  -2   2  12        2.21        2.62      0.53 o
  -1   2  12        0.11       -0.26      0.35 o
   0   2  12        0.52        0.43      0.35 o
   1   2  12        3.74        4.51      0.55 o
   2   2  12        2.47        3.08      0.43 o
  -3   3  12        6.35        5.26      0.85 o
  -2   3  12        0.00        0.17      0.35 o
  -1   3  12        2.32        3.25      0.51 o
   0   3  12        0.97        1.39      0.53 o
   1   3  12        1.92        1.77      0.64 o
   2   3  12       13.50       16.71      0.81 o
   3   3  12        6.86        8.92      0.62 o
  -3   4  12       29.92       27.94      1.36 o
  -2   4  12        9.92        7.85      0.67 o
  -1   4  12        7.63        6.73      0.60 o
   0   4  12        1.52        0.64      0.30 o
   1   4  12        0.21        0.00      0.30 o
   2   4  12        1.34        1.28      0.75 o
   3   4  12        7.59        9.31      0.75 o
  -3   5  12        0.64        0.21      0.30 o
  -2   5  12        7.82        7.10      0.64 o
  -1   5  12        3.72        5.25      0.60 o
   0   5  12        6.55        7.31      0.64 o
   1   5  12        4.99        4.63      1.07 o
   2   5  12        1.34        1.60      0.45 o
   3   5  12        5.18        5.34      0.60 o
   4   5  12        6.72       10.49      0.82 o
  -3   6  12        0.70        0.43      0.43 o
  -2   6  12        2.36        3.20      0.45 o
  -1   6  12        4.27        2.84      0.45 o
   0   6  12        5.76        6.19      0.60 o
   1   6  12        0.48        0.73      0.35 o
   2   6  12        0.78        1.11      0.35 o
   3   6  12       17.79       17.56      1.07 o
   4   6  12       35.41       48.46      1.88 o
  -3   7  12        0.55        0.43      0.43 o
  -2   7  12        0.73        2.13      0.64 o
  -1   7  12        3.51        3.87      0.75 o
   0   7  12        0.01        0.00      0.30 o
   1   7  12        0.01        0.00      0.30 o
   2   7  12        1.71        1.81      0.45 o
   3   7  12        0.46        0.00      0.25 o
   4   7  12       11.22       14.87      0.74 o
  -2   8  12        0.50        0.21      0.43 o
  -1   8  12        1.34        0.64      0.43 o
   0   8  12        2.90        4.27      0.34 o
   1   8  12        0.10        0.32      0.21 o
   2   8  12       15.63       16.96      0.77 o
   3   8  12        0.89        2.05      0.37 o
   4   8  12        1.09        1.28      0.31 o
  -2   9  12        0.47        0.68      0.35 o
  -1   9  12        0.36        0.38      0.35 o
   0   9  12        6.65        8.88      0.67 o
   1   9  12        4.41        6.34      0.43 o
   2   9  12        1.41        1.54      0.28 o
   3   9  12        0.55        0.52      0.31 o
   4   9  12        8.06        8.18      0.62 o
  -1  10  12        1.76        2.25      0.64 o
   0  10  12       35.40       52.13      1.88 o
   1  10  12       22.18       30.30      1.56 o
   2  10  12       11.03       14.33      0.64 o
   3  10  12        3.28        4.45      0.43 o
  -1   4  13       15.52       18.25      1.49 o
   0   4  13        0.28       -0.32      0.32 o
   1   4  13        3.19        3.26      0.60 o
  -1   5  13        0.04        0.51      0.35 o
   0   5  13        0.44        0.30      0.35 o
   1   5  13        8.70        7.28      0.75 o
   2   5  13       29.93       42.41      1.73 o
  -2   6  13        2.93        3.63      0.64 o
  -1   6  13        4.28        6.08      0.60 o
   0   6  13        0.49        0.11      0.30 o
   1   6  13        0.00       -0.21      0.30 o
   2   6  13        3.54        4.99      0.64 o
  -1   7  13        0.83        1.28      0.45 o
   0   7  13       17.73       20.37      1.06 o
   1   7  13        0.08        0.00      0.30 o
   2   7  13        0.18        0.85      0.45 o
  -1   8  13        8.54       10.66      1.07 o
   0   8  13        0.58        1.28      0.45 o
   1   8  13        0.32       -0.11      0.30 o
   2   8  13        0.93        0.53      0.45 o
   1   9  13        0.04        0.11      0.30 o
 
